# Supplementary material for: Uridine phosphorylase-1 supports metastasis by altering immune and extracellular matrix landscapes
Source: EMBO Rep. 2025 Jul 23;26(17):4248–82. doi: 10.1038/s44319-025-00520-7 (PMC12420820; doi:10.1038/s44319-025-00520-7)
Supplement: Supplementary file 3 — Source data Fig. 1 [file 44319_2025_520_MOESM3_ESM.zip › EMBOR-2024-59902V3_Figure 1/EMBOR-2024-59902_Source Data Figure 1B.xlsx]

## Sheet: Sheet1
Number of metastasis	Uracil (peak area x106)
13	1.77816
8	0.606188
3	0.371263
0	0.353519
0	0.65118
0	0.733709
0	0.615012
0	0.569391
2	0.608649
0	0.575078
3	0.983309
1	1.05022
2	0.998705
1	0.563335
5	1.25557
9	0.884131
10	1.2564
4	1.12925
19	1.33717
2	0.982164
20	1.05046
6	1.46525
3	1.04712
49	1.29446
15	0.908674
9	0.582629
3	0.479887
11	0.439078
0	0.455175
