# Supplementary material for: Uridine phosphorylase-1 supports metastasis by altering immune and extracellular matrix landscapes
Source: EMBO Rep. 2025 Jul 23;26(17):4248–82. doi: 10.1038/s44319-025-00520-7 (PMC12420820; doi:10.1038/s44319-025-00520-7)
Supplement: Supplementary file 3 — Source data Fig. 1 [file 44319_2025_520_MOESM3_ESM.zip › EMBOR-2024-59902V3_Figure 1/EMBOR-2024-59902_Source Data Figure 1C.xlsx]

## Sheet: Sheet1
	Number of metastasis
	0	>10
Serum Uracil (µM)	7.65	38.15
	14.8	28.3
	12.5	28.25
	11.95	29.85
	10.15	20.6
	13.85	13.5
	10.1
