# Supplementary material for: Uridine phosphorylase-1 supports metastasis by altering immune and extracellular matrix landscapes
Source: EMBO Rep. 2025 Jul 23;26(17):4248–82. doi: 10.1038/s44319-025-00520-7 (PMC12420820; doi:10.1038/s44319-025-00520-7)
Supplement: Supplementary file 3 — Source data Fig. 1 [file 44319_2025_520_MOESM3_ESM.zip › EMBOR-2024-59902V3_Figure 1/EMBOR-2024-59902_Source Data Figure 1D.xlsx]

## Sheet: Sheet1
	Days post induction
	30	60	90	CEP
Serum Uracil (Peak area x106)	5.26406	7.08277	6.3281	8.94112
	8.43647	5.8924	5.96872	21.8819
	5.67343	5.74712	4.98433	18.0635
	4.93871	4.42645	5.95693	8.91259
	9.07074	5.42129	4.92342	20.3465
	5.45034	3.81562	5.1032	23.8919
	7.68901			13.6937
	6.60357			10.2615
	7.27162			17.4279
				26.8282
