# Supplementary material for: Uridine phosphorylase-1 supports metastasis by altering immune and extracellular matrix landscapes
Source: EMBO Rep. 2025 Jul 23;26(17):4248–82. doi: 10.1038/s44319-025-00520-7 (PMC12420820; doi:10.1038/s44319-025-00520-7)
Supplement: Supplementary file 3 — Source data Fig. 1 [file 44319_2025_520_MOESM3_ESM.zip › EMBOR-2024-59902V3_Figure 1/EMBOR-2024-59902_Source Data Figure 1E.xlsx]

## Sheet: Sheet1
	WT	KPflC	KPC
Serum uracil (peak area x107)	1.67792	4.28899	5.55751
	1.2659	1.91733	2.70773
	1.96394	3.21248	2.33446
	1.20563	2.18875	6.9353
	1.24095	3.16314	4.07403
	1.41848	2.77249	3.22655
	1.21638	1.83694
	1.20447	2.26998
	2.06076	2.43398
	1.99229	3.38338
	1.57621
	0.98129
