# Supplementary material for: Uridine phosphorylase-1 supports metastasis by altering immune and extracellular matrix landscapes
Source: EMBO Rep. 2025 Jul 23;26(17):4248–82. doi: 10.1038/s44319-025-00520-7 (PMC12420820; doi:10.1038/s44319-025-00520-7)
Supplement: Supplementary file 3 — Source data Fig. 1 [file 44319_2025_520_MOESM3_ESM.zip › EMBOR-2024-59902V3_Figure 1/EMBOR-2024-59902_Source Data Figure 1F.xlsx]

## Sheet: Sheet1
Healthy Volunteer (peak area x105)	Metastatic Breast Cancer (peak area x105)
2.83052	5.28529
4.10942	6.1939
2.61276	5.84087
5.38837	3.92312
5.51165	5.65164
4.91224	1.70156
12.8301	4.61254
4.30437	15.8883
1.74045	9.05716
7.7876	13.7487
4.99303	7.10081
7.85001	13.9623
5.39385	9.51594
6.47352	5.52223
1.80552	4.60626
7.6339	6.0615
3.57395	7.02372
6.90755	12.4494
4.6943	8.37537
1.29381	15.3309
10.2163	6.06198
0.73975	10.962
4.81762	4.79954
5.56563	4.49492
1.9941	11.0297
1.24164	5.67902
2.15336	2.01354
3.05642	9.57828
4.60714	5.92954
3.99817	13.2824
2.11897	2.62361
6.61681	12.6104
3.68565	16.719
12.7854	3.56157
4.82422	3.885
5.95403	6.26127
4.97236	5.46446
1.93672	9.73661
5.36755	11.5499
10.1831	14.5331
11.4372	4.10758
6.52564	3.81498
2.16686	8.85016
1.2776	8.48184
2.82792	3.76098
4.06336	3.06688
3.62436	6.922
7.71786	6.26336
4.69703	2.2739
4.46524	5.91675
3.13484	7.47762
2.13209	5.33774
3.62628	6.01878
1.56621	8.3305
1.10448	11.3517
2.74392	12.7205
	10.4426
	4.11249
	10.0478
	6.9063
	6.6388
	3.98542
	4.36107
	6.90217
	4.17841
	6.04117
	14.622
	5.04046
	3.1572
	1.67513
	3.21682
	2.80692
	3.40313
	6.93707
	10.3456
	9.33988
	8.90254
	9.62022
	4.0087
	12.0944
	8.09408
	4.03284
	8.71916
	4.71952
	2.83679
	5.22137
	7.96726
	6.43784
	4.99957
	3.46333
	2.65189
	12.3089
	3.32481
	5.48101
	6.36056
	4.19068
	6.62969
	5.48969
	4.65358
