# Supplementary material for: Uridine phosphorylase-1 supports metastasis by altering immune and extracellular matrix landscapes
Source: EMBO Rep. 2025 Jul 23;26(17):4248–82. doi: 10.1038/s44319-025-00520-7 (PMC12420820; doi:10.1038/s44319-025-00520-7)
Supplement: Supplementary file 3 — Source data Fig. 1 [file 44319_2025_520_MOESM3_ESM.zip › EMBOR-2024-59902V3_Figure 1/EMBOR-2024-59902_Source Data Figure 1H.xlsx]

## Sheet: Sheet1
Breast cancer
Time	0	50	100	150	200	250
Upp1 low	1680	1088	456	118	16	1
Upp1 high	3249	1795	680	128	11	2
Colorectal cancer
Time	0	50	100	150	200
Upp1 low	372	184	56	4	2
Upp1 high	964	419	76	11	1
PDAC
Time	0	20	40	60	80
Upp1 low	216	100	27	3	0
Upp1 high	93	16	4	1	1
