# Supplementary material for: Uridine phosphorylase-1 supports metastasis by altering immune and extracellular matrix landscapes
Source: EMBO Rep. 2025 Jul 23;26(17):4248–82. doi: 10.1038/s44319-025-00520-7 (PMC12420820; doi:10.1038/s44319-025-00520-7)
Supplement: Supplementary file 4 — Source data Fig. 2 [file 44319_2025_520_MOESM4_ESM.zip]

Archive with 6 entries (5 files):
- EMBOR-2024-59902V3_Figure 2/
- EMBOR-2024-59902V3_Figure 2/EMBOR-2024-59902_Source Data Figure 2A.xlsx
- EMBOR-2024-59902V3_Figure 2/EMBOR-2024-59902_Source Data Figure 2D.xlsx
- EMBOR-2024-59902V3_Figure 2/EMBOR-2024-59902_Source Data Figure 2E.xlsx
- EMBOR-2024-59902V3_Figure 2/EMBOR-2024-59902_Source Data Figure 2F.xlsx
- EMBOR-2024-59902V3_Figure 2/EMBOR-2024-59902_Source Data Figure 2G.xlsx
