# Supplementary material for: Uridine phosphorylase-1 supports metastasis by altering immune and extracellular matrix landscapes
Source: EMBO Rep. 2025 Jul 23;26(17):4248–82. doi: 10.1038/s44319-025-00520-7 (PMC12420820; doi:10.1038/s44319-025-00520-7)
Supplement: Supplementary file 4 — Source data Fig. 2 [file 44319_2025_520_MOESM4_ESM.zip › EMBOR-2024-59902V3_Figure 2/EMBOR-2024-59902_Source Data Figure 2A.xlsx]

## Sheet: Sheet1
Uridine (peak area x107)
	Hours post dosing
Veh	1	4	12
1.74683	1.58784	1.4102	1.00215
2.12415	0.933563	1.79956	0.889925
1.99407	1.83234	1.16413	0.491094
Uracil (peak area x107)
	Hours post dosing
Veh	1	4	12
0.82292	1.10704	2.0393	2.81631
1.10651	1.14435	2.16462	1.45208
1.06693	1.64596	2.31647	1.83154
