# Supplementary material for: Uridine phosphorylase-1 supports metastasis by altering immune and extracellular matrix landscapes
Source: EMBO Rep. 2025 Jul 23;26(17):4248–82. doi: 10.1038/s44319-025-00520-7 (PMC12420820; doi:10.1038/s44319-025-00520-7)
Supplement: Supplementary file 4 — Source data Fig. 2 [file 44319_2025_520_MOESM4_ESM.zip › EMBOR-2024-59902V3_Figure 2/EMBOR-2024-59902_Source Data Figure 2D.xlsx]

## Sheet: Sheet1
FVB/N	MMTV-PyMT
1	4.89593
1	1.69192
1	4.02617
	3.66985
	4.924
	3.47582
