# Supplementary material for: Uridine phosphorylase-1 supports metastasis by altering immune and extracellular matrix landscapes
Source: EMBO Rep. 2025 Jul 23;26(17):4248–82. doi: 10.1038/s44319-025-00520-7 (PMC12420820; doi:10.1038/s44319-025-00520-7)
Supplement: Supplementary file 4 — Source data Fig. 2 [file 44319_2025_520_MOESM4_ESM.zip › EMBOR-2024-59902V3_Figure 2/EMBOR-2024-59902_Source Data Figure 2E.xlsx]

## Sheet: Sheet1
Intracellular			Extracellular
Upp1+/+	Upp1-/-		Upp1+/+	Upp1-/-
8.71246	0		55.6955	0.081543	13C4,15N2-uracil (peak area x105)
8.28843	0		50.468	0
6.50758	0		35.7148	0
