# Supplementary material for: Uridine phosphorylase-1 supports metastasis by altering immune and extracellular matrix landscapes
Source: EMBO Rep. 2025 Jul 23;26(17):4248–82. doi: 10.1038/s44319-025-00520-7 (PMC12420820; doi:10.1038/s44319-025-00520-7)
Supplement: Supplementary file 4 — Source data Fig. 2 [file 44319_2025_520_MOESM4_ESM.zip › EMBOR-2024-59902V3_Figure 2/EMBOR-2024-59902_Source Data Figure 2G.xlsx]

## Sheet: Sheet1
Isotype control	Anti-Ly6G
7.8095	6.05276	Seum uracil (peak area x107)
5.29189	6.66237
5.94876	4.23478
11.5265	5.00261
6.31005	6.10104
6.88323	5.51646
7.9539	7.74116
8.06722	5.86091
7.6984
