# Supplementary material for: Uridine phosphorylase-1 supports metastasis by altering immune and extracellular matrix landscapes
Source: EMBO Rep. 2025 Jul 23;26(17):4248–82. doi: 10.1038/s44319-025-00520-7 (PMC12420820; doi:10.1038/s44319-025-00520-7)
Supplement: Supplementary file 5 — Source data Fig. 3 [file 44319_2025_520_MOESM5_ESM.zip › EMBOR-2024-59902V3_Figure 3/EMBOR-2024-59902_Source Data Figure 3A.xlsx]

## Sheet: transplant experiment NT V B 
																					SECOND TRANSPLANT EXP
	nt1		t1		BAU1		Non transplant mouse 2		transplant mouse 2			non transplant 3		transplant 3		non transplant 4			bau 2		nt1			nt2			bau3			bau 4
	0.0394943		0.0243012		0.0476982		0.0180548		0.0143714			0.0260511		0.00925225		0.0481971			0.0287166		0.0364754			0.0466918			0.0548018			0.0453252
	2.36966		1.45807		2.86189		1.08329		0.862285			1.56307		0.555135		2.89182			1.72299		2.18852			2.80151			3.28811			2.71951
	X60		X60		X60		X60		X60			X60		X60		X60			X60		X60			X60			X60			X60
0.0224	1.344	0.0199	1.194	0.0775	4.65	0.0373	2.238	0.0442	2.652		0.0199	1.194	0.00493	0.2958	0.102	6.12		0.0257	1.542	0.0998325	5.98995		0.102065	6.1239		0.0342639	2.05583		0.0528499	3.17099
0.0131	0.786	0.0117	0.702	0.017	1.02	0.00756	0.4536	0.0448	2.688		0.0361	2.166	0.0105	0.63	0.04	2.4		0.00999	0.5994	0.203231	12.1939		0.065268	3.91608		0.12747	7.6482		0.051895	3.1137
0.00906	0.5436	0.0206	1.236	0.076	4.56	0.00953	0.5718	0.0152	0.912		0.0156	0.936	0.00322	0.1932	0.0264	1.584		0.0457	2.742	0.102227	6.13362		0.22667	13.6002		0.0391102	2.34661		0.0431544	2.58926
0.00703	0.4218	0.033	1.98	0.00736	0.4416	0.00496	0.2976	0.0665	3.99		0.0179	1.074	0.00684	0.4104	0.00339	0.2034		0.0129	0.774	0.10463	6.2778		0.144254	8.65524		0.0285783	1.7147		0.190783	11.447
0.0109	0.654	0.00827	0.4962	0.0389	2.334	0.0457	2.742	0.00756	0.4536		0.017	1.02	0.00652	0.3912	0.0346	2.076		0.174	10.44	0.0906044	5.43626		0.0587842	3.52705		0.0492795	2.95677		0.0637128	3.82277
0.00532	0.3192	0.0259	1.554	0.0187	1.122	0.028	1.68	0.013	0.78		0.0152	0.912	0.00816	0.4896	0.0305	1.83		0.0163	0.978	0.0647547	3.88528		0.0884349	5.30609		0.036664	2.19984		0.165255	9.9153
0.13	7.8	0.00769	0.4614	0.0979	5.874	0.00207	0.1242	0.019	1.14		0.0378	2.268	0.000167	0.01002	0.018	1.08		0.00651	0.3906	0.112346	6.74076		0.0848724	5.09234		0.0590843	3.54506		0.0443927	2.66356
0.0045	0.27	0.0166	0.996	0.0159	0.954	0.01	0.6	0.0246	1.476		0.0109	0.654	0.0036	0.216	0.012	0.72		0.0421	2.526	0.0500717	3.0043		0.0909525	5.45715		0.045735	2.7441		0.0365262	2.19157
0.0449	2.694	0.0125	0.75	0.0374	2.244	0.00508	0.3048	0.00659	0.3954		0.0181	1.086	0.00765	0.459	0.0251	1.506		0.00453	0.2718	0.151982	9.11892		0.0589557	3.53734		0.0402825	2.41695		0.116319	6.97914
0.238	14.28	0.00691	0.4146	0.00557	0.3342	0.0287	1.722	0.0166	0.996		0.0101	0.606	0.00496	0.2976	0.0138	0.828		0.0539	3.234	0.110514	6.63084		0.117735	7.0641		0.117833	7.06998		0.0715646	4.29388
0.0132	0.792	0.019	1.14	0.0685	4.11	0.00849	0.5094	0.00879	0.5274		0.0108	0.648	0.00984	0.5904	0.0077	0.462		0.0458	2.748	0.0990893	5.94536		0.0493509	2.96105		0.041424	2.48544		0.0199407	1.19644
0.0277	1.662	0.0154	0.924	0.0295	1.77	0.00276	0.1656	0.0151	0.906		0.00946	0.5676	0.00314	0.1884	0.0133	0.798		0.0372	2.232	0.093189	5.59134		0.0437945	2.62767		0.174429	10.4657		0.0808447	4.85068
0.0216	1.296	0.00626	0.3756	0.114	6.84	0.0166	0.996	0.0126	0.756		0.0133	0.798	0.00459	0.2754	0.0834	5.004		0.0138	0.828	0.12167	7.3002		0.125204	7.51224		0.0435115	2.61069		0.0411911	2.47147
0.0232	1.392	0.0264	1.584	0.0171	1.026	0.00461	0.2766	0.00548	0.3288		0.024	1.44	0.00427	0.2562	0.00937	0.5622		0.0192	1.152	0.105537	6.33222		0.0784397	4.70638		0.217267	13.036		0.035471	2.12826
0.0764	4.584	0.00499	0.2994	0.0247	1.482	0.016	0.96	0.0214	1.284		0.00838	0.5028	0.00348	0.2088	0.0744	4.464		0.00826	0.4956	0.0780585	4.68351		0.0446571	2.67943		0.155838	9.35028		0.0426661	2.55997
0.255	15.3	0.0152	0.912	0.0222	1.332	0.015	0.9	0.0103	0.618		0.00958	0.5748	0.00431	0.2586	0.00901	0.5406		0.0894	5.364	0.0205342	1.23205		0.0709106	4.25464		0.0641991	3.85195		0.0303306	1.81984
0.019	1.14	0.0636	3.816	0.0717	4.302	0.00343	0.2058	0.00457	0.2742		0.0121	0.726	0.00469	0.2814	0.19	11.4		0.106	6.36	0.0920801	5.52481		0.121657	7.29942		0.130288	7.81728		0.0646417	3.8785
0.00874	0.5244	0.0148	0.888	0.0309	1.854	0.00407	0.2442	0.00769	0.4614		0.0102	0.612	0.00356	0.2136	0.0167	1.002		0.0099	0.594	0.0601806	3.61084		0.0432722	2.59633		0.109201	6.55206		0.436108	26.1665
0.0122	0.732	0.0396	2.376	0.0371	2.226	0.013	0.78	0.00273	0.1638		0.0876	5.256	0.000282	0.01692	0.00154	0.0924		0.00504	0.3024	0.0715574	4.29344		0.0471409	2.82845		0.156157	9.36942		0.0281523	1.68914
0.0163	0.978	0.016	0.96	0.0801	4.806	0.00848	0.5088	0.0249	1.494		0.0085	0.51	0.00122	0.0732	0.115	6.9		0.00583	0.3498	0.12336	7.4016		0.0845128	5.07077		0.0472023	2.83214		0.0434795	2.60877
0.0149	0.894	0.0393	2.358	0.125	7.5	0.0175	1.05	0.0119	0.714		0.00751	0.4506	0.00144	0.0864	0.0162	0.972		0.0227	1.362	0.0632018	3.79211		0.032592	1.95552		0.0847219	5.08331		0.0311808	1.87085
0.0817	4.902	0.00301	0.1806	0.026	1.56	0.00186	0.1116	0.00894	0.5364		0.0174	1.044	0.00494	0.2964	0.0686	4.116		0.107	6.42	0.00839197	0.503518		0.059141	3.54846		0.0730409	4.38245		0.0465405	2.79243
0.136	8.16	0.0127	0.762	0.00906	0.5436	0.0133	0.798	0.00307	0.1842		0.0101	0.606	0.000706	0.04236	0.00282	0.1692		0.0137	0.822	0.0344063	2.06438		0.137208	8.23248		0.1046	6.276		0.0502141	3.01285
0.0528	3.168	0.00746	0.4476	0.0795	4.77	0.0173	1.038	0.0161	0.966		0.0135	0.81	0.00492	0.2952	0.0587	3.522		0.00969	0.5814	0.0366461	2.19877		0.119962	7.19772		0.314812	18.8887		0.0745062	4.47037
0.0163	0.978	0.00821	0.4926	0.18	10.8	0.0207	1.242	0.02	1.2		0.0114	0.684	0.00441	0.2646	0.0198	1.188		0.00844	0.5064	0.0179129	1.07477		0.0974966	5.8498		0.0452408	2.71445		0.0438028	2.62817
0.0275	1.65	0.0291	1.746	0.0148	0.888	0.00375	0.225	0.00362	0.2172		0.00737	0.4422	0.00807	0.4842	0.055	3.3		0.00898	0.5388	0.0137733	0.826398		0.0536226	3.21736		0.0916689	5.50013		0.0394663	2.36798
0.0145	0.87	0.00249	0.1494	0.0452	2.712	0.0162	0.972	0.00838	0.5028		0.0319	1.914	0.00674	0.4044	0.00421	0.2526		0.0997	5.982	0.0710565	4.26339		0.0497171	2.98303		0.035458	2.12748		0.0267968	1.60781
0.0344	2.064	0.0351	2.106	0.0295	1.77	0.00912	0.5472	0.00195	0.117		0.00874	0.5244	0.00613	0.3678	0.0744	4.464		0.0171	1.026	0.0108587	0.651522		0.0512736	3.07642		0.0967532	5.80519		0.0421881	2.53129
0.0381	2.286	0.00273	0.1638	0.0171	1.026	0.0106	0.636	0.00892	0.5352		0.0109	0.654	0.00484	0.2904	0.0305	1.83		0.0392	2.352	0.0285165	1.71099		0.0385821	2.31493		0.01069	0.6414		0.120319	7.21914
0.0703	4.218	0.0165	0.99	0.00863	0.5178	0.00312	0.1872	0.0108	0.648		0.0105	0.63	0.00323	0.1938	0.0071	0.426		0.00719	0.4314	0.129128	7.74768		0.0363555	2.18133		0.0309937	1.85962		0.0277665	1.66599
0.0105	0.63	0.006	0.36	0.109	6.54	0.0123	0.738	0.00633	0.3798		0.0038	0.228	0.0081	0.486	0.000724	0.04344		0.0962	5.772	0.0238435	1.43061		0.0958772	5.75263		0.213111	12.7867		0.0422824	2.53694
0.0302	1.812	0.00912	0.5472	0.0195	1.17	0.00267	0.1602	0.00187	0.1122		0.0457	2.742	0.00396	0.2376	0.0635	3.81		0.0311	1.866	0.0435168	2.61101		0.0210048	1.26029		0.0287714	1.72628		0.0318561	1.91137
0.0167	1.002	0.033	1.98	0.128	7.68	0.00347	0.2082	0.0344	2.064		0.00205	0.123	0.0304	1.824	0.024	1.44		0.00991	0.5946	0.0679743	4.07846		0.0111593	0.669558		0.0214896	1.28938		0.0390107	2.34064
0.0713	4.278	0.0161	0.966	0.0281	1.686	0.00462	0.2772	0.00761	0.4566		0.0594	3.564	0.00107	0.0642	0.0556	3.336		0.0342	2.052	0.0788323	4.72994		0.0485614	2.91368		0.0461897	2.77138		0.046045	2.7627
0.0346	2.076	0.0632	3.792	0.0285	1.71	0.0134	0.804	0.0321	1.926		0.00102	0.0612	0.00171	0.1026	0.00805	0.483		0.129	7.74	0.0490627	2.94376		0.0893032	5.35819		0.0757425	4.54455		0.0206397	1.23838
0.057	3.42	0.00767	0.4602	0.0931	5.586	0.0022	0.132	0.00347	0.2082		0.00547	0.3282	0.00353	0.2118	0.0163	0.978		0.0197	1.182	0.070466	4.22796		0.0293573	1.76144		0.0465912	2.79547		0.0532278	3.19367
0.0173	1.038	0.027	1.62	0.048	2.88	0.0175	1.05	0.000849	0.05094		0.00102	0.0612	0.00829	0.4974	0.0268	1.608		0.0384	2.304	0.0263038	1.57823		0.0423896	2.54338		0.0368213	2.20928		0.0206389	1.23833
0.0172	1.032	0.0116	0.696	0.0413	2.478	0.013	0.78	0.015	0.9		0.0163	0.978	0.00582	0.3492	0.0627	3.762		0.0359	2.154	0.0331522	1.98913		0.0984111	5.90467		0.119014	7.14084		0.0242121	1.45273
0.00263	0.1578	0.0163	0.978	0.0348	2.088	0.0289	1.734	0.00339	0.2034		0.215	12.9	0.00244	0.1464	0.00475	0.285		0.0225	1.35	0.00990021	0.594013		0.00851131	0.510679		0.0494641	2.96785		0.0172014	1.03208
0.0785	4.71	0.0062	0.372	0.105	6.3	0.00674	0.4044	0.0217	1.302		0.0715	4.29	0.0324	1.944	0.0463	2.778		0.0101	0.606	0.0202213	1.21328		0.0210422	1.26253		0.141428	8.48568		0.00635339	0.381203
0.0567	3.402	0.0131	0.786	0.0424	2.544	0.0316	1.896	0.00351	0.2106		0.00475	0.285	0.00586	0.3516	0.00782	0.4692		0.00217	0.1302	0.0454909	2.72945		0.077788	4.66728		0.0925928	5.55557		0.191045	11.4627
0.00718	0.4308	0.0119	0.714	0.0225	1.35	0.00797	0.4782	0.00412	0.2472		0.000825	0.0495	0.00664	0.3984	0.0772	4.632		0.0452	2.712	0.0271978	1.63187		0.0364681	2.18809		0.0516045	3.09627		0.0461475	2.76885
0.00839	0.5034	0.0139	0.834	0.0464	2.784	0.0032	0.192	0.00597	0.3582		0.0498	2.988	0.0012	0.072	0.00498	0.2988		0.00813	0.4878	0.0345763	2.07458		0.0110951	0.665706		0.0861737	5.17042		0.0347652	2.08591
0.0256	1.536	0.104	6.24	0.0259	1.554	0.00616	0.3696	0.0462	2.772		0.00452	0.2712	0.0198	1.188	0.0883	5.298		0.0586	3.516	0.0671825	4.03095		0.0223646	1.34188		0.0704151	4.22491		0.242119	14.5271
0.0647	3.882	0.00506	0.3036	0.0743	4.458	0.013	0.78	0.00626	0.3756		0.123	7.38	0.0108	0.648	0.0521	3.126		0.0405	2.43	0.0337049	2.02229		0.0341926	2.05156		0.0734244	4.40546		0.0393696	2.36218
0.0438	2.628	0.00946	0.5676	0.0298	1.788	0.00478	0.2868	0.00821	0.4926		0.00225	0.135	0.0131	0.786	0.0906	5.436		0.00379	0.2274	0.011048	0.66288		0.0268972	1.61383		0.0583307	3.49984		0.0304852	1.82911
0.0666	3.996	0.00977	0.5862	0.0192	1.152	0.00387	0.2322	0.00622	0.3732		0.00669	0.4014	0.0096	0.576	0.0364	2.184		0.00127	0.0762	0.0163701	0.982206		0.0575772	3.45463		0.0300451	1.80271		0.137296	8.23776
0.0152	0.912	0.00632	0.3792	0.0207	1.242	0.00612	0.3672	0.0194	1.164		0.0397	2.382	0.0144	0.864	0.0027	0.162		0.0298	1.788	0.0691929	4.15157		0.0445247	2.67148		0.0514597	3.08758		0.0312446	1.87468
0.0165	0.99	0.0158	0.948	0.0257	1.542	0.0134	0.804	0.0159	0.954		0.00193	0.1158	0.0109	0.654	0.135	8.1		0.0329	1.974	0.0063564	0.381384		0.0343952	2.06371		0.0796553	4.77932		0.0395298	2.37179
0.0108	0.648	0.0128	0.768	0.0189	1.134	0.0099	0.594	0.0128	0.768		0.145	8.7	0.002	0.12	0.0608	3.648		0.0328	1.968	0.024597	1.47582		0.0883537	5.30122		0.165205	9.9123		0.0233594	1.40156
0.0407	2.442	0.00937	0.5622	0.0445	2.67	0.0416	2.496	0.00574	0.3444		0.00292	0.1752	0.012	0.72	0.0323	1.938		0.00697	0.4182	0.186771	11.2063		0.0573128	3.43877		0.0362318	2.17391		0.0283187	1.69912
0.0908	5.448	0.00788	0.4728	0.00943	0.5658	0.00682	0.4092	0.0124	0.744		0.00718	0.4308	0.00269	0.1614	0.00303	0.1818		0.121	7.26	0.0371474	2.22884		0.0311702	1.87021		0.0548139	3.28883		0.0113486	0.680916
0.026	1.56	0.0673	4.038	0.0554	3.324	0.0134	0.804	0.00396	0.2376		0.0192	1.152	0.00217	0.1302	0.0871	5.226		0.0202	1.212	0.0304385	1.82631		0.122987	7.37922		0.0178088	1.06853		0.0680874	4.08524
0.00454	0.2724	0.0141	0.846	0.0113	0.678	0.00423	0.2538	0.00548	0.3288		0.0108	0.648	0.00541	0.3246	0.024	1.44		0.0019	0.114	0.0235576	1.41346		0.087946	5.27676		0.196544	11.7926		0.0473014	2.83808
0.0112	0.672	0.0227	1.362	0.0857	5.142	0.00802	0.4812	0.0304	1.824		0.106	6.36	0.0125	0.75	0.0377	2.262		0.00525	0.315	0.0564619	3.38771		0.0624369	3.74621		0.025503	1.53018		0.00271466	0.16288
0.00481	0.2886	0.0317	1.902	0.0138	0.828	0.0275	1.65	0.00172	0.1032		0.00497	0.2982	0.012	0.72	0.00176	0.1056		0.0186	1.116	0.0132476	0.794856		0.0572657	3.43594		0.0312192	1.87315		0.0240592	1.44355
0.0154	0.924	0.0229	1.374	0.00614	0.3684	0.00309	0.1854	0.00335	0.201		0.0514	3.084	0.0317	1.902	0.0332	1.992		0.0172	1.032	0.199409	11.9645		0.0777881	4.66729		0.0278303	1.66982		0.0169754	1.01852
0.0728	4.368	0.00931	0.5586	0.0347	2.082	0.00274	0.1644	0.0136	0.816		0.00711	0.4266	0.00843	0.5058	0.124	7.44		0.0169	1.014	0.0265864	1.59518		0.0652862	3.91717		0.193029	11.5817		0.0175037	1.05022
0.0423	2.538	0.0257	1.542	0.197	11.82	0.0269	1.614	0.0097	0.582		0.0348	2.088	0.0104	0.624	0.0122	0.732		0.0168	1.008	0.0174312	1.04587		0.0263364	1.58018		0.0333117	1.9987		0.0360301	2.16181
0.0155	0.93	0.0105	0.63	0.02	1.2	0.00908	0.5448	0.0181	1.086		0.00454	0.2724	0.0169	1.014	0.0253	1.518		0.0536	3.216	0.0309521	1.85713		0.139478	8.36868		0.0369305	2.21583		0.0128711	0.772266
0.0027	0.162	0.00692	0.4152			0.0131	0.786	0.0113	0.678		0.017	1.02	0.0078	0.468	0.127	7.62		0.00372	0.2232	0.0209278	1.25567		0.0879417	5.2765		0.0819316	4.9159		0.058362	3.50172
0.0116	0.696	0.0151	0.906			0.00487	0.2922	0.013	0.78		0.00516	0.3096	0.00687	0.4122	0.0838	5.028		0.0934	5.604	0.0563042	3.37825		0.189967	11.398		0.0333178	1.99907		0.0150412	0.902472
0.0332	1.992	0.0188	1.128			0.00965	0.579	0.00465	0.279		0.141	8.46	0.0114	0.684	0.0448	2.688		0.116	6.96	0.0109705	0.65823		0.0219153	1.31492		0.012273	0.73638		0.00217436	0.130462
0.00731	0.4386	0.0213	1.278			0.00609	0.3654	0.0156	0.936		0.000738	0.04428	0.0291	1.746	0.00982	0.5892		0.0473	2.838	0.0909787	5.45872		0.0809235	4.85541		0.0336905	2.02143		0.0222145	1.33287
0.0184	1.104	0.0178	1.068			0.0377	2.262	0.0252	1.512		0.0717	4.302	0.0105	0.63	0.0105	0.63		0.123	7.38	0.0176642	1.05985		0.018686	1.12116		0.0421544	2.52926		0.00216037	0.129622
0.101	6.06	0.0176	1.056			0.0055	0.33	0.0696	4.176		0.131	7.86	0.00772	0.4632	0.021	1.26		0.0754	4.524	0.00380297	0.228178		0.0878857	5.27314		0.0205493	1.23296		0.00952571	0.571543
0.053	3.18	0.0156	0.936			0.00409	0.2454	0.00185	0.111		0.00129	0.0774	0.0184	1.104	0.0942	5.652		0.000747	0.04482	0.0458014	2.74808		0.0898848	5.39309		0.0795742	4.77445		0.154034	9.24204
0.0306	1.836	0.0151	0.906			0.00328	0.1968	0.00741	0.4446		0.000548	0.03288	0.00496	0.2976	0.0768	4.608		0.0352	2.112	0.0198099	1.18859		0.0286054	1.71632		0.0196828	1.18097		0.0286737	1.72042
0.0165	0.99	0.0121	0.726			0.0105	0.63	0.0162	0.972		0.159	9.54	0.00816	0.4896	0.00403	0.2418		0.0169	1.014	0.0404659	2.42795		0.0707133	4.2428		0.0778904	4.67342		0.0646322	3.87793
0.018	1.08	0.002	0.12			0.013	0.78	0.00537	0.3222		0.00201	0.1206	0.0076	0.456	0.00831	0.4986		0.0902	5.412	0.0207135	1.24281		0.0416335	2.49801		0.067238	4.03428		0.0826885	4.96131
0.0286	1.716	0.0485	2.91			0.0132	0.792	0.0143	0.858		0.104	6.24	0.0214	1.284	0.0358	2.148		0.0338	2.028	0.0643631	3.86179		0.190464	11.4278		0.0582094	3.49256		0.0602158	3.61295
0.0115	0.69	0.0106	0.636			0.00446	0.2676	0.0125	0.75		0.00311	0.1866	0.00493	0.2958	0.00675	0.405		0.00934	0.5604	0.0427397	2.56438		0.070026	4.20156		0.0265192	1.59115		0.00758599	0.455159
0.00551	0.3306	0.00451	0.2706			0.00419	0.2514	0.0133	0.798		0.0606	3.636	0.00709	0.4254	0.0431	2.586		0.00165	0.099	0.00978121	0.586873		0.0425644	2.55386		0.0791827	4.75096		0.136245	8.1747
0.187	11.22	0.0297	1.782			0.0193	1.158	0.031	1.86		0.00418	0.2508	0.00696	0.4176	0.000473	0.02838		0.00475	0.285	0.0397075	2.38245		0.0588872	3.53323		0.0312499	1.87499		0.0287549	1.72529
0.0387	2.322	0.0305	1.83			0.00517	0.3102	0.00328	0.1968		0.0215	1.29	0.0214	1.284	0.0171	1.026		0.0117	0.702	0.0196956	1.18174		0.105144	6.30864		0.0227637	1.36582		0.12302	7.3812
0.00479	0.2874	0.0463	2.778			0.0445	2.67	0.0578	3.468		0.122	7.32	0.00254	0.1524	0.00925	0.555		0.0245	1.47	0.0426742	2.56045		0.057629	3.45774		0.0243597	1.46158		0.0045707	0.274242
0.0261	1.566	0.00816	0.4896			0.00513	0.3078	0.00642	0.3852		0.00511	0.3066	0.00252	0.1512	0.0237	1.422		0.0136	0.816	0.0159096	0.954576		0.0322913	1.93748		0.0335549	2.01329		0.0521287	3.12772
0.00597	0.3582	0.0134	0.804			0.00425	0.255	0.0023	0.138		0.00953	0.5718	0.0114	0.684	0.0812	4.872		0.0325	1.95	0.041789	2.50734		0.0522829	3.13697		0.0482348	2.89409		0.0212765	1.27659
0.0116	0.696	0.0131	0.786			0.0221	1.326	0.00123	0.0738		0.0308	1.848	0.0246	1.476	0.00741	0.4446		0.00151	0.0906	0.0809875	4.85925		0.159137	9.54822		0.0287982	1.72789		0.0899505	5.39703
0.0128	0.768	0.0477	2.862			0.0182	1.092	0.0155	0.93		0.121	7.26	0.00532	0.3192	0.0831	4.986		0.0115	0.69	0.0153669	0.922014		0.0443226	2.65936		0.010992	0.65952		0.0459639	2.75783
0.0324	1.944	0.0142	0.852			0.0374	2.244	0.00823	0.4938		0.00931	0.5586	0.00821	0.4926	0.0308	1.848		0.0596	3.576	0.0190914	1.14548		0.11381	6.8286		0.301382	18.0829		0.0411377	2.46826
0.0723	4.338	0.0035	0.21			0.00928	0.5568	0.0141	0.846		0.00497	0.2982	0.00881	0.5286	0.0158	0.948		0.0802	4.812	0.018162	1.08972		0.0138448	0.830688		0.0269363	1.61618		0.0270273	1.62164
0.0208	1.248	0.0273	1.638			0.01	0.6	0.00713	0.4278		0.475	28.5	0.0101	0.606	0.0201	1.206		0.131	7.86	0.0202036	1.21222		0.00496574	0.297944		0.0415933	2.4956		0.019529	1.17174
0.186	11.16	0.012	0.72			0.00983	0.5898	0.0221	1.326		0.495	29.7	0.0108	0.648	0.0507	3.042		0.0246	1.476	0.00109041	0.0654246		0.0350641	2.10385		0.0194493	1.16696		0.0631287	3.78772
0.0326	1.956	0.0479	2.874			0.0202	1.212	0.0349	2.094		0.247	14.82	0.00782	0.4692	0.0474	2.844		0.0651	3.906	0.0157976	0.947856		0.0928247	5.56948		0.026885	1.6131		0.0977791	5.86675
0.0232	1.392	0.00267	0.1602			0.0374	2.244	0.00745	0.447		0.014	0.84	0.0122	0.732	0.0678	4.068		0.00807	0.4842	0.0252396	1.51438		0.0403525	2.42115		0.00658002	0.394801		0.0112899	0.677394
0.0185	1.11	0.0112	0.672			0.00881	0.5286	0.00496	0.2976		0.246	14.76	0.015	0.9	0.123	7.38		0.0143	0.858	0.00953908	0.572345		0.0724421	4.34653		0.0123824	0.742944		0.0861561	5.16937
0.00801	0.4806	0.0109	0.654			0.0435	2.61	0.00175	0.105		0.0584	3.504	0.00827	0.4962	0.00701	0.4206		0.004	0.24	0.0275263	1.65158		0.00828645	0.497187		0.0540038	3.24023		0.0134875	0.80925
0.0289	1.734	0.0797	4.782			0.0441	2.646	0.00439	0.2634		0.251	15.06	0.00646	0.3876	0.0691	4.146		0.00685	0.411	0.0221717	1.3303		0.0746902	4.48141		0.0117857	0.707142		0.0289285	1.73571
0.0125	0.75	0.0101	0.606			0.00605	0.363	0.00823	0.4938		0.00313	0.1878	0.00641	0.3846	0.141	8.46		0.0516	3.096	0.0121105	0.72663		0.0368272	2.20963		0.0122436	0.734616		0.0424888	2.54933
0.037	2.22	0.0268	1.608			0.0346	2.076	0.0146	0.876		0.00643	0.3858	0.0182	1.092	0.0611	3.666		0.0194	1.164	0.0147789	0.886734		0.0762793	4.57676		0.0579138	3.47483		0.0341882	2.05129
0.0945	5.67	0.0201	1.206			0.00455	0.273	0.0183	1.098		0.0376	2.256	0.00312	0.1872	0.047	2.82		0.0392	2.352	0.0393245	2.35947		0.0347119	2.08271		0.0163297	0.979782		0.0357005	2.14203
0.0524	3.144	0.021	1.26			0.037	2.22	0.0269	1.614		0.0577	3.462	0.00435	0.261	0.118	7.08		0.0209	1.254	0.0909239	5.45543		0.0622654	3.73592		0.047637	2.85822		0.0727776	4.36666
0.0176	1.056	0.00896	0.5376			0.00122	0.0732	0.00999	0.5994		0.00795	0.477	0.00615	0.369	0.0793	4.758		0.0265	1.59	0.0299421	1.79653		0.0631656	3.78994		0.066885	4.0131		0.0451212	2.70727
0.0189	1.134	0.162	9.72			0.0289	1.734	0.0347	2.082		0.00336	0.2016	0.00953	0.5718	0.174	10.44		0.00195	0.117	0.0277288	1.66373		0.0784669	4.70801		0.0165927	0.995562		0.0243481	1.46089
0.00944	0.5664	0.0045	0.27			0.00921	0.5526	0.00407	0.2442		0.00695	0.417	0.00311	0.1866	0.0125	0.75		0.00381	0.2286	0.0206163	1.23698		0.0361481	2.16889		0.219541	13.1725		0.245269	14.7161
0.0185	1.11	0.0208	1.248			0.00368	0.2208	0.00656	0.3936		0.0136	0.816	0.00444	0.2664	0.0328	1.968		0.0327	1.962	0.0350833	2.105		0.056641	3.39846		0.170536	10.2322		0.0725647	4.35388
0.106	6.36	0.0795	4.77			0.0148	0.888	0.0169	1.014		0.109	6.54	0.0067	0.402	0.0784	4.704		0.0147	0.882	0.0260808	1.56485		0.0721862	4.33117		0.0492796	2.95678		0.034026	2.04156
0.0432	2.592	0.00726	0.4356			0.0434	2.604	0.0151	0.906		0.00624	0.3744	0.00712	0.4272	0.0624	3.744		0.0739	4.434	0.13993	8.3958		0.0960039	5.76023		0.00401086	0.240652		0.0579684	3.4781
0.0713	4.278	0.0166	0.996			0.0272	1.632	0.00777	0.4662		0.0094	0.564	0.00651	0.3906	0.0113	0.678		0.0178	1.068	0.00563793	0.338276		0.0140733	0.844398		0.0415536	2.49322		0.00301715	0.181029
		0.016	0.96			0.0285	1.71	0.00832	0.4992		0.0365	2.19	0.00164	0.0984	0.0456	2.736		0.00375	0.225	0.00887127	0.532276		0.0544424	3.26654		0.00925043	0.555026		0.0917319	5.50391
		0.0236	1.416			0.00156	0.0936	0.0163	0.978		0.0774	4.644	0.00815	0.489	0.0133	0.798		0.0337	2.022	0.0154808	0.928848		0.0539652	3.23791		0.0503206	3.01924		0.0411465	2.46879
		0.0049	0.294			0.00624	0.3744	0.0562	3.372		0.0106	0.636	0.00472	0.2832	0.0233	1.398		0.0135	0.81	0.0360026	2.16016		0.104613	6.27678		0.218389	13.1033		0.0300381	1.80229
		0.133	7.98			0.00443	0.2658	0.268	16.08		0.00303	0.1818	0.00448	0.2688	0.0628	3.768		0.0948	5.688	0.0811762	4.87057		0.0315082	1.89049		0.0245941	1.47565		0.0475435	2.85261
		0.00354	0.2124			0.0227	1.362	0.0339	2.034		0.00955	0.573	0.00624	0.3744	0.0646	3.876		0.0124	0.744	0.0182728	1.09637		0.0579003	3.47402		0.0551373	3.30824		0.159318	9.55908
		0.0231	1.386			0.0126	0.756	0.00743	0.4458		0.0149	0.894	0.0133	0.798	0.0209	1.254		0.00854	0.5124	0.137039	8.22234		0.0396476	2.37886		0.0279144	1.67486		0.0144767	0.868602
		0.00978	0.5868			0.00308	0.1848	0.0143	0.858		0.0429	2.574	0.00425	0.255	0.0658	3.948		0.00442	0.2652	0.0619122	3.71473		0.127384	7.64304		0.0329368	1.97621		0.0194336	1.16602
		0.0134	0.804			0.00846	0.5076	0.00387	0.2322		0.0066	0.396	0.00519	0.3114	0.124	7.44		0.00946	0.5676	0.0760312	4.56187		0.0160032	0.960192		0.201951	12.1171		0.0438747	2.63248
		0.0178	1.068			0.0181	1.086	0.00407	0.2442		0.00381	0.2286	0.00492	0.2952	0.0229	1.374		0.0136	0.816	0.103397	6.20382		0.0385477	2.31286		0.0121349	0.728094		0.0383164	2.29898
		0.0194	1.164			0.00282	0.1692	0.00141	0.0846		0.00427	0.2562	0.00512	0.3072	0.0309	1.854		0.016	0.96	0.0818611	4.91167		0.054964	3.29784		0.0516473	3.09884		0.0474562	2.84737
		0.0142	0.852			0.0118	0.708	0.00444	0.2664		0.0186	1.116	0.00483	0.2898	0.0128	0.768		0.0221	1.326	0.0713148	4.27889		0.0906896	5.44138		0.0227776	1.36666		0.0300036	1.80022
		0.0186	1.116			0.00392	0.2352	0.0551	3.306		0.0313	1.878	0.00369	0.2214	0.0507	3.042		0.0249	1.494	0.0815429	4.89257		0.0469677	2.81806		0.0310382	1.86229		0.0260672	1.56403
		0.00652	0.3912			0.0141	0.846	0.00408	0.2448		0.00489	0.2934	0.00683	0.4098	0.138	8.28		0.015	0.9	0.0727075	4.36245		0.0407366	2.4442		0.029277	1.75662		0.0112267	0.673602
		0.0538	3.228			0.00325	0.195	0.142	8.52		0.00356	0.2136	0.0222	1.332	0.0359	2.154		0.0305	1.83	0.0457501	2.74501		0.0613482	3.68089		0.0108753	0.652518		0.0446227	2.67736
		0.0243	1.458			0.0298	1.788	0.00481	0.2886		0.0055	0.33	0.0045	0.27	0.0247	1.482		0.00979	0.5874	0.0752607	4.51564		0.0403062	2.41837		0.0395968	2.37581		0.0121993	0.731958
		0.0283	1.698			0.0276	1.656	0.0114	0.684		0.0189	1.134	0.00309	0.1854	0.0339	2.034		0.015	0.9	0.0771806	4.63084		0.0635614	3.81368		0.0694643	4.16786		0.0202572	1.21543
		0.00658	0.3948			0.00241	0.1446	0.0102	0.612		0.0627	3.762	0.0199	1.194	0.138	8.28		0.0497	2.982	0.0512739	3.07643		0.0153097	0.918582		0.0316989	1.90193		0.00949248	0.569549
		0.0396	2.376			0.0113	0.678	0.00508	0.3048		0.00211	0.1266	0.00689	0.4134	0.0105	0.63		0.0313	1.878	0.0227705	1.36623		0.0500007	3.00004		0.162792	9.76752		0.00519073	0.311444
		0.00743	0.4458			0.00971	0.5826	0.00325	0.195		0.00388	0.2328	0.00473	0.2838	0.00116	0.0696		0.03	1.8	0.072252	4.33512		0.0969884	5.8193		0.0207527	1.24516		0.227532	13.6519
		0.068	4.08			0.00967	0.5802	0.00251	0.1506		0.0104	0.624	0.00613	0.3678	0.0181	1.086		0.0374	2.244	0.116729	7.00374		0.105654	6.33924		0.014783	0.88698		0.0749806	4.49884
		0.0109	0.654			0.0149	0.894	0.0201	1.206		0.0262	1.572	0.0177	1.062	0.0278	1.668		0.0463	2.778	0.0178681	1.07209		0.0511313	3.06788		0.0320892	1.92535		0.0163194	0.979164
		0.0261	1.566			0.00497	0.2982	0.0153	0.918		0.041	2.46	0.00553	0.3318	0.156	9.36		0.0134	0.804	0.0636849	3.82109		0.0206782	1.24069		0.0264193	1.58516		0.0124291	0.745746
		0.0391	2.346			0.0137	0.822	0.00503	0.3018		0.00274	0.1644	0.00956	0.5736	0.015	0.9		0.00639	0.3834	0.0319332	1.91599		0.0831866	4.9912		0.314385	18.8631		0.00680291	0.408175
		0.0175	1.05			0.0126	0.756	0.0338	2.028		0.00311	0.1866	0.00984	0.5904	0.0173	1.038		0.0213	1.278	0.0486157	2.91694		0.0911581	5.46949		0.0606555	3.63933		0.0184445	1.10667
		0.0205	1.23			0.0282	1.692	0.00704	0.4224		0.0172	1.032	0.0116	0.696	0.0156	0.936		0.00646	0.3876	0.0712044	4.27226		0.123206	7.39236		0.0276021	1.65613		0.0380631	2.28379
		0.118	7.08			0.0157	0.942	0.00592	0.3552		0.0792	4.752	0.00757	0.4542	0.0278	1.668		0.00925	0.555	0.0355858	2.13515		0.0521412	3.12847		0.049395	2.9637		0.0777566	4.6654
		0.0306	1.836			0.00827	0.4962	0.0125	0.75		0.0112	0.672	0.0127	0.762	0.0218	1.308		0.00555	0.333	0.0313668	1.88201		0.052338	3.14028		0.0286715	1.72029		0.0128538	0.771228
		0.171	10.26			0.0157	0.942	0.00582	0.3492		0.0036	0.216	0.0112	0.672	0.00764	0.4584		0.00863	0.5178	0.0558384	3.3503		0.055657	3.33942		0.0380074	2.28044		0.0704589	4.22753
		0.00735	0.441			0.0125	0.75	0.00595	0.357		0.0127	0.762	0.0155	0.93	0.00929	0.5574		0.0152	0.912	0.032312	1.93872		0.0736832	4.42099		0.0603109	3.61865		0.0327571	1.96543
		0.0438	2.628			0.025	1.5	0.00685	0.411		0.0234	1.404	0.00875	0.525	0.014	0.84		0.0139	0.834	0.039504	2.37024		0.0249096	1.49458		0.225817	13.549		0.0711525	4.26915
						0.0275	1.65	0.0198	1.188		0.0533	3.198	0.0088	0.528	0.00486	0.2916		0.00267	0.1602	0.0421933	2.5316		0.0320161	1.92097		0.0296415	1.77849		0.182778	10.9667
						0.0109	0.654	0.00981	0.5886		0.00671	0.4026	0.00781	0.4686	0.116	6.96		0.0302	1.812	0.0601472	3.60883		0.026511	1.59066		0.0209068	1.25441		0.0384438	2.30663
						0.0188	1.128	0.00305	0.183		0.0124	0.744	0.00879	0.5274	0.0284	1.704		0.0436	2.616	0.0264165	1.58499		0.0863032	5.17819		0.0432914	2.59748		0.0277137	1.66282
						0.013	0.78	0.00134	0.0804		0.00427	0.2562	0.0173	1.038	0.00623	0.3738		0.0237	1.422	0.026834	1.61004		0.0629813	3.77888		0.326421	19.5853		0.0750873	4.50524
						0.0133	0.798	0.0287	1.722		0.0151	0.906	0.016	0.96	0.00318	0.1908		0.0042	0.252	0.0629213	3.77528		0.0721074	4.32644		0.0351916	2.1115		0.108857	6.53142
						0.0172	1.032	0.0117	0.702		0.0552	3.312	0.0163	0.978	0.0152	0.912		0.0114	0.684	0.0298061	1.78837		0.0698677	4.19206		0.0853913	5.12348		0.00654693	0.392816
						0.00639	0.3834	0.00936	0.5616		0.00793	0.4758	0.00342	0.2052	0.00925	0.555		0.0398	2.388	0.0183654	1.10192		0.0840639	5.04383		0.038563	2.31378		0.0335779	2.01467
						0.0168	1.008	0.00103	0.0618		0.00757	0.4542	0.0123	0.738	0.00188	0.1128		0.0403	2.418	0.0322555	1.93533		0.197313	11.8388		0.0337825	2.02695		0.0305857	1.83514
						0.0426	2.556	0.00488	0.2928		0.0363	2.178	0.015	0.9	0.348	20.88		0.0158	0.948	0.0340783	2.0447		0.0253003	1.51802		0.0263882	1.58329		0.018059	1.08354
						0.00482	0.2892	0.00407	0.2442		0.198	11.88	0.015	0.9	0.021	1.26		0.0326	1.956	0.0356615	2.13969		0.0403639	2.42183		0.0272589	1.63553		0.0222228	1.33337
						0.0538	3.228	0.006	0.36		0.00212	0.1272	0.0161	0.966	0.00282	0.1692		0.00613	0.3678	0.0122295	0.73377		0.0695424	4.17254		0.0297688	1.78613		0.0363672	2.18203
						0.00258	0.1548	0.0413	2.478		0.00654	0.3924	0.0165	0.99	0.0109	0.654		0.0451	2.706	0.0504622	3.02773		0.0499043	2.99426		0.0355071	2.13043		0.0188441	1.13065
						0.00965	0.579	0.000531	0.03186		0.00216	0.1296	0.0209	1.254	0.0267	1.602		0.00564	0.3384	0.0330246	1.98148		0.22368	13.4208		0.0330737	1.98442		0.0268767	1.6126
						0.00163	0.0978	0.0137	0.822		0.00571	0.3426	0.0311	1.866	0.0129	0.774		0.00606	0.3636	0.0135805	0.81483		0.0214041	1.28425		0.0309424	1.85654		0.0720637	4.32382
						0.00833	0.4998	0.015	0.9		0.17	10.2	0.0134	0.804	0.0799	4.794		0.0257	1.542	0.0347334	2.084		0.0841912	5.05147		0.0269889	1.61933		0.0350779	2.10467
						0.0554	3.324	0.0577	3.462		0.0005	0.03	0.0108	0.648	0.0133	0.798		0.00985	0.591	0.0853089	5.11853		0.0451853	2.71112		0.0417237	2.50342		0.0845641	5.07385
						0.00374	0.2244	0.0238	1.428		0.00482	0.2892	0.0167	1.002	0.00313	0.1878		0.0212	1.272	0.0251513	1.50908		0.0606874	3.64124		0.17485	10.491		0.0243876	1.46326
						0.00509	0.3054	0.00651	0.3906		0.00436	0.2616	0.0251	1.506	0.0109	0.654		0.00495	0.297	0.0325988	1.95593		0.151077	9.06462		0.0438111	2.62867		0.144273	8.65638
						0.0336	2.016	0.00537	0.3222		0.0281	1.686	0.00752	0.4512	0.0209	1.254		0.00541	0.3246	0.0242788	1.45673		0.039964	2.39784		0.0265177	1.59106		0.0135138	0.810828
						0.00927	0.5562	0.0349	2.094		0.0342	2.052	0.00722	0.4332	0.0277	1.662		0.0123	0.738	0.0190115	1.14069		0.0263474	1.58084		0.0280965	1.68579		0.00371651	0.222991
						0.0452	2.712	0.00642	0.3852		0.005	0.3	0.00504	0.3024	0.0189	1.134		0.0197	1.182	0.0107322	0.643932		0.0136614	0.819684		0.0246996	1.48198		0.117865	7.0719
						0.0077	0.462	0.00707	0.4242		0.0016	0.096	0.0117	0.702	0.00257	0.1542		0.0492	2.952	0.0365809	2.19485		0.0124372	0.746232		0.152288	9.13728		0.0637709	3.82625
						0.00535	0.321	0.0105	0.63		0.00689	0.4134	0.00632	0.3792	0.00832	0.4992		0.00764	0.4584	0.0523822	3.14293		0.0564283	3.3857		0.12225	7.335		0.0310812	1.86487
						0.01	0.6	0.0215	1.29		0.0105	0.63	0.00548	0.3288	0.051	3.06		0.0275	1.65	0.00944167	0.5665		0.0139329	0.835974		0.044011	2.64066		0.0414668	2.48801
						0.0056	0.336	0.0304	1.824		0.0683	4.098	0.0085	0.51	0.0312	1.872		0.0378	2.268	0.0124547	0.747282		0.109905	6.5943		0.0871788	5.23073		0.0407278	2.44367
						0.0636	3.816	0.00599	0.3594		0.00513	0.3078	0.0352	2.112	0.0862	5.172		0.032	1.92	0.0174801	1.04881		0.0468855	2.81313		0.0295223	1.77134		0.0399702	2.39821
						0.000605	0.0363	0.0243	1.458		0.0122	0.732	0.00619	0.3714	0.0054	0.324		0.00142	0.0852	0.0111318	0.667908		0.0345973	2.07584		0.0569499	3.41699		0.102434	6.14604
						0.00809	0.4854	0.0269	1.614		0.00667	0.4002	0.00448	0.2688	0.00922	0.5532		0.00501	0.3006	0.017062	1.02372		0.121632	7.29792		0.0921703	5.53022		0.141134	8.46804
						0.00981	0.5886	0.0513	3.078		0.0112	0.672	0.00599	0.3594	0.00178	0.1068		0.0117	0.702	0.0157131	0.942786		0.0144448	0.866688		0.0303221	1.81933		0.0341348	2.04809
						0.013	0.78	0.00792	0.4752		0.0338	2.028	0.0138	0.828	0.118	7.08		0.00856	0.5136	0.0195281	1.17169		0.0211384	1.2683		0.0285094	1.71056		0.0181921	1.09153
						0.00957	0.5742	0.00282	0.1692		0.0677	4.062	0.00167	0.1002	0.0129	0.774		0.0324	1.944	0.019357	1.16142		0.0588577	3.53146		0.0235086	1.41052		0.00933808	0.560285
						0.033	1.98	0.0113	0.678		0.00921	0.5526	0.00314	0.1884	0.0364	2.184		0.0603	3.618	0.0355041	2.13025		0.0469333	2.816		0.0176361	1.05817		0.0262183	1.5731
						0.0124	0.744	0.0048	0.288		0.00647	0.3882	0.00379	0.2274	0.017	1.02		0.0825	4.95	0.028925	1.7355		0.170561	10.2337		0.212006	12.7204		0.00774323	0.464594
						0.00638	0.3828	0.00806	0.4836		0.00653	0.3918	0.012	0.72	0.00773	0.4638		0.0243	1.458	0.0329227	1.97536		0.0730198	4.38119		0.0428486	2.57092		0.0737816	4.4269
						0.0188	1.128	0.00462	0.2772		0.0155	0.93	0.0074	0.444	0.138	8.28		0.0214	1.284	0.052826	3.16956		0.012553	0.75318		0.0545907	3.27544		0.0152996	0.917976
						0.00296	0.1776	0.00541	0.3246		0.00967	0.5802	0.00429	0.2574	0.0256	1.536		0.0262	1.572	0.0199011	1.19407		0.0356874	2.14124		0.0339745	2.03847		0.0188783	1.1327
						0.0358	2.148	0.02	1.2		0.061	3.66	0.0272	1.632	0.128	7.68		0.008	0.48	0.0331854	1.99112		0.0177537	1.06522		0.0319122	1.91473		0.170904	10.2542
						0.0113	0.678	0.0689	4.134		0.00855	0.513	0.00771	0.4626	0.311	18.66		0.0101	0.606	0.0223392	1.34035		0.134852	8.09112		0.0832574	4.99544		0.0256892	1.54135
						0.00872	0.5232	0.00485	0.291		0.00778	0.4668	0.00747	0.4482	0.00303	0.1818		0.00788	0.4728	0.0208338	1.25003		0.0127179	0.763074		0.0352267	2.1136		0.0117326	0.703956
						0.0215	1.29	0.0137	0.822		0.00475	0.285	0.00694	0.4164	0.0143	0.858		0.00284	0.1704	0.0243948	1.46369		0.133024	7.98144		0.0477292	2.86375		0.0238011	1.42807
						0.0122	0.732	0.0192	1.152		0.015	0.9	0.026	1.56	0.0521	3.126		0.0349	2.094	0.0339429	2.03657		0.0432468	2.59481		0.0248826	1.49296		0.0380685	2.28411
						0.00209	0.1254	0.00817	0.4902		0.0157	0.942	0.00179	0.1074	0.00826	0.4956		0.0272	1.632	0.0169974	1.01984		0.0616302	3.69781		0.037901	2.27406		0.0380362	2.28217
						0.0362	2.172	0.0315	1.89		0.0865	5.19	0.00472	0.2832	0.164	9.84		0.0334	2.004	0.0234347	1.40608		0.0794533	4.7672		0.026112	1.56672		0.0746519	4.47911
						0.00858	0.5148	0.0334	2.004		0.0055	0.33	0.0048	0.288	0.217	13.02		0.0232	1.392	0.013067	0.78402		0.0546261	3.27757		0.0353394	2.12036		0.143828	8.62968
						0.0184	1.104	0.00437	0.2622		0.00774	0.4644	0.0131	0.786	0.00587	0.3522		0.0323	1.938	0.0186608	1.11965		0.0723691	4.34215		0.0398879	2.39327		0.214654	12.8792
						0.0109	0.654	0.00389	0.2334		0.0118	0.708	0.00576	0.3456	0.00849	0.5094		0.00728	0.4368	0.0155904	0.935424		0.01472	0.8832		0.104373	6.26238		0.00819521	0.491713
						0.0537	3.222	0.00499	0.2994		0.0141	0.846	0.00265	0.159	0.0359	2.154		0.0102	0.612	0.0623742	3.74245		0.0304997	1.82998		0.0346138	2.07683		0.0429717	2.5783
						0.00918	0.5508	0.00257	0.1542		0.0156	0.936	0.00512	0.3072	0.0212	1.272		0.0084	0.504	0.0109713	0.658278		0.111001	6.66006		0.0331481	1.98889		0.0336326	2.01796
						0.0204	1.224	0.0188	1.128		0.0664	3.984	0.0391	2.346	0.0916	5.496		0.00348	0.2088	0.0395322	2.37193		0.0591758	3.55055		0.0774703	4.64822		0.138333	8.29998
						0.0101	0.606	0.0347	2.082		0.00996	0.5976	0.00496	0.2976	0.0108	0.648		0.022	1.32	0.0336497	2.01898		0.00777116	0.46627		0.0308735	1.85241		0.0257654	1.54592
						0.00379	0.2274	0.00691	0.4146		0.0028	0.168	0.00287	0.1722	0.00125	0.075		0.00941	0.5646	0.0247575	1.48545		0.0192769	1.15661		0.0505169	3.03101		0.0242405	1.45443
						0.039	2.34	0.00974	0.5844		0.00242	0.1452	0.00331	0.1986	0.00129	0.0774		0.0381	2.286	0.0203772	1.22263		0.0543547	3.26128		0.119126	7.14756		0.0145186	0.871116
						0.037	2.22	0.0202	1.212		0.00784	0.4704	0.0181	1.086	0.0793	4.758		0.0513	3.078	0.0289466	1.7368		0.0155341	0.932046		0.0563772	3.38263		0.0372307	2.23384
						0.0503	3.018	0.0143	0.858		0.0283	1.698	0.00477	0.2862	0.0568	3.408		0.00943	0.5658	0.0219738	1.31843		0.0386211	2.31727		0.0430266	2.5816		0.0916675	5.50005
						0.00991	0.5946	0.015	0.9		0.0184	1.104	0.00246	0.1476	0.0323	1.938		0.0142	0.852	0.03154	1.8924		0.0276321	1.65793		0.0179697	1.07818		0.273705	16.4223
						0.000527	0.03162	0.00615	0.369		0.00322	0.1932	0.00429	0.2574	0.00594	0.3564		0.0136	0.816	0.021284	1.27704		0.0484772	2.90863		0.0295325	1.77195		0.0380286	2.28172
						0.0138	0.828	0.0127	0.762		0.0075	0.45	0.00745	0.447	0.0182	1.092		0.00645	0.387	0.00711301	0.426781		0.0257899	1.54739		0.11435	6.861		0.0347257	2.08354
						0.00338	0.2028	0.0125	0.75		0.00847	0.5082	0.00165	0.099	0.0722	4.332		0.00858	0.5148	0.03361	2.0166		0.0514577	3.08746		0.0212304	1.27382		0.0399748	2.39849
						0.0319	1.914	0.00369	0.2214		0.0147	0.882	0.0029	0.174	0.106	6.36		0.00542	0.3252	0.01823	1.0938		0.102837	6.17022		0.0374679	2.24807		0.0975431	5.85259
						0.00534	0.3204	0.027	1.62		0.0337	2.022	0.00299	0.1794	0.026	1.56		0.0351	2.106	0.0176545	1.05927		0.0286233	1.7174		0.0322733	1.9364		0.0420201	2.52121
						0.022	1.32	0.00581	0.3486		0.00659	0.3954	0.00474	0.2844	0.106	6.36		0.0709	4.254	0.0433508	2.60105		0.0297648	1.78589		0.0371678	2.23007		0.064518	3.87108
						0.00472	0.2832	0.00393	0.2358		0.00377	0.2262	0.0015	0.09	0.00496	0.2976		0.0381	2.286	0.0406021	2.43613		0.0728287	4.36972		0.0888714	5.33228		0.0247282	1.48369
						0.00682	0.4092	0.00847	0.5082		0.00183	0.1098	0.00222	0.1332	0.00603	0.3618		0.0187	1.122	0.0274519	1.64711		0.0902725	5.41635		0.0202101	1.21261		0.196796	11.8078
						0.0085	0.51	0.0022	0.132		0.00431	0.2586	0.0033	0.198	0.0252	1.512		0.0346	2.076	0.0387806	2.32684		0.043931	2.63586		0.0242789	1.45673		0.037044	2.22264
						0.00663	0.3978	0.0132	0.792		0.00515	0.309	0.00873	0.5238	0.111	6.66		0.00194	0.1164	0.0794398	4.76639		0.044364	2.66184		0.0140165	0.84099		0.0157561	0.945366
						0.00565	0.339	0.00271	0.1626		0.0209	1.254	0.00541	0.3246	0.0487	2.922		0.0226	1.356	0.0328185	1.96911		0.0656405	3.93843		0.0142243	0.853458		0.0370322	2.22193
						0.0286	1.716	0.00455	0.273		0.00855	0.513	0.00719	0.4314	0.242	14.52		0.108	6.48	0.0316678	1.90007		0.097895	5.8737		0.0274075	1.64445		0.0459265	2.75559
						0.0124	0.744	0.0364	2.184		0.00475	0.285	0.00125	0.075	0.00557	0.3342		0.00151	0.0906	0.0171011	1.02607		0.135529	8.13174		0.045528	2.73168		0.0345456	2.07274
						0.0271	1.626	0.0067	0.402		0.00714	0.4284	0.0111	0.666	0.0083	0.498		0.15	9	0.0300193	1.80116		0.0643675	3.86205		0.0155157	0.930942		0.0425729	2.55437
						0.00796	0.4776	0.0188	1.128		0.00492	0.2952	0.00807	0.4842	0.00646	0.3876		0.0172	1.032	0.0542108	3.25265		0.0245949	1.47569		0.0101422	0.608532		0.0172382	1.03429
						0.02	1.2	0.00615	0.369		0.00489	0.2934	0.00697	0.4182	0.172	10.32		0.0156	0.936	0.0621766	3.7306		0.077499	4.64994		0.0237705	1.42623		0.0318435	1.91061
						0.0106	0.636	0.00459	0.2754		0.0516	3.096	0.0106	0.636	0.0499	2.994		0.0315	1.89	0.0290469	1.74281		0.0500261	3.00157		0.0176869	1.06121		0.0306772	1.84063
						0.00793	0.4758	0.0088	0.528		0.00991	0.5946	0.0306	1.836	0.102	6.12		0.0794	4.764	0.028194	1.69164		0.0286586	1.71952		0.0027795	0.16677		0.0795716	4.7743
						0.00995	0.597	0.0191	1.146		0.00158	0.0948	0.0278	1.668	0.00731	0.4386		0.0758	4.548	0.018693	1.12158		0.127487	7.64922		0.0127058	0.762348		0.0326355	1.95813
						0.00481	0.2886	0.0179	1.074		0.00249	0.1494	0.00545	0.327	0.00404	0.2424		0.028	1.68	0.0113617	0.681702		0.0542733	3.2564		0.205667	12.34		0.0430409	2.58245
						0.0192	1.152	0.0139	0.834		0.00289	0.1734	0.00952	0.5712	0.00364	0.2184		0.0438	2.628	0.0260302	1.56181		0.0406197	2.43718		0.02053	1.2318		0.0862312	5.17387
						0.0137	0.822	0.000456	0.02736		0.0127	0.762	0.0593	3.558	0.0086	0.516		0.015	0.9	0.0196452	1.17871		0.0256353	1.53812		0.0541565	3.24939		0.0362974	2.17784
						0.00899	0.5394	0.00237	0.1422		0.0141	0.846			0.197	11.82		0.0101	0.606	0.00988274	0.592964		0.0684204	4.10522		0.0551164	3.30698		0.0147867	0.887202
						0.0228	1.368	0.0143	0.858		0.00182	0.1092			0.0336	2.016		0.0205	1.23	0.0582738	3.49643		0.00527121	0.316273		0.0190077	1.14046		0.028298	1.69788
						0.00198	0.1188	0.00867	0.5202		0.00159	0.0954			0.159	9.54		0.00858	0.5148	0.0392258	2.35355		0.0636408	3.81845		0.203238	12.1943		0.0411619	2.46971
						0.00888	0.5328	0.0121	0.726		0.00781	0.4686			0.00705	0.423		0.0102	0.612	0.0472066	2.8324		0.0537528	3.22517		0.0659646	3.95788		0.00717233	0.43034
						0.00408	0.2448	0.0292	1.752		0.00219	0.1314			0.00695	0.417		0.0113	0.678	0.0166937	1.00162		0.0333404	2.00042		0.0346374	2.07824		0.0177211	1.06327
						0.0021	0.126	0.00301	0.1806		0.00318	0.1908			0.00583	0.3498		0.0226	1.356	0.108648	6.51888		0.0822005	4.93203		0.0314149	1.88489		0.0383978	2.30387
						0.0127	0.762	0.00473	0.2838		0.000307	0.01842			0.0173	1.038		0.0542	3.252	0.0277568	1.66541		0.0858826	5.15296		0.0230527	1.38316		0.00928249	0.556949
						0.00726	0.4356	0.00349	0.2094		0.0106	0.636			0.283	16.98		0.0333	1.998	0.0640534	3.8432		0.0547785	3.28671		0.0152853	0.917118		0.0174445	1.04667
						0.0179	1.074	0.0241	1.446		0.0348	2.088			0.0816	4.896		0.0256	1.536	0.0646029	3.87617		0.0639533	3.8372		0.0428365	2.57019		0.0233117	1.3987
						0.0179	1.074	0.00777	0.4662		0.00532	0.3192			0.192	11.52		0.0731	4.386	0.0615868	3.69521		0.0242839	1.45703		0.0317367	1.9042		0.110223	6.61338
						0.0176	1.056	0.0029	0.174		0.00365	0.219			0.00403	0.2418		0.16	9.6	0.0300185	1.80111		0.0405726	2.43436		0.0172714	1.03628		0.0256261	1.53757
						0.0354	2.124	0.00229	0.1374		0.00752	0.4512			0.00327	0.1962		0.00988	0.5928	0.099342	5.96052		0.0163687	0.982122		0.0565397	3.39238		0.0615774	3.69464
						0.000592	0.03552	0.00648	0.3888		0.00535	0.321			0.0154	0.924		0.0109	0.654	0.0543416	3.2605		0.0565141	3.39085		0.0307212	1.84327		0.0150581	0.903486
						0.0145	0.87	0.00501	0.3006		0.00259	0.1554			0.159	9.54		0.0309	1.854	0.209266	12.556		0.0984447	5.90668		0.0365653	2.19392		0.0209799	1.25879
						0.0107	0.642	0.014	0.84		0.0179	1.074			0.141	8.46		0.0211	1.266	0.0276232	1.65739		0.0455987	2.73592		0.0621399	3.72839		0.0905468	5.43281
						0.00688	0.4128	0.00534	0.3204		0.0105	0.63			0.142	8.52		0.245	14.7	0.0451914	2.71148		0.0352971	2.11783		0.0588793	3.53276		0.00661513	0.396908
						0.0135	0.81	0.00131	0.0786		0.0157	0.942			0.00904	0.5424		0.0242	1.452	0.013086	0.78516		0.0548141	3.28885		0.0726414	4.35848		0.0185166	1.111
						0.00544	0.3264	0.00555	0.333		0.00433	0.2598			0.00588	0.3528		0.0177	1.062	0.0181517	1.0891		0.0532744	3.19646		0.06381	3.8286		0.0328607	1.97164
						0.005	0.3	0.0095	0.57		0.0037	0.222			0.0196	1.176		0.0763	4.578	0.0277214	1.66328		0.0970169	5.82101		0.0537745	3.22647		0.0102315	0.61389
						0.00502	0.3012	0.0228	1.368		0.000861	0.05166			0.117	7.02		0.00972	0.5832	0.0248474	1.49084		0.0356698	2.14019		0.0727168	4.36301		0.0219757	1.31854
						0.0132	0.792	0.0114	0.684		0.0109	0.654			0.0616	3.696		0.0165	0.99	0.223747	13.4248		0.0528687	3.17212		0.0447721	2.68633		0.0722296	4.33378
						0.0378	2.268	0.0261	1.566		0.0179	1.074			0.00817	0.4902		0.0124	0.744	0.0128372	0.770232		0.0121216	0.727296		0.0575914	3.45548		0.0729952	4.37971
						0.011	0.66	0.00488	0.2928		0.0118	0.708			0.00706	0.4236		0.0093	0.558	0.0282319	1.69391		0.0360692	2.16415		0.0453208	2.71925		0.0940029	5.64017
						0.0577	3.462	0.0108	0.648		0.00441	0.2646			0.0162	0.972		0.0167	1.002	0.0121573	0.729438		0.0457678	2.74607		0.0385227	2.31136		0.0214212	1.28527
						0.00371	0.2226	0.0027	0.162		0.00864	0.5184			0.175	10.5		0.0119	0.714	0.0240657	1.44394		0.0733363	4.40018		0.0279872	1.67923		0.0601065	3.60639
						0.000377	0.02262	0.0208	1.248		0.00258	0.1548			0.00725	0.435		0.0422	2.532	0.0239482	1.43689		0.0191503	1.14902		0.0651252	3.90751		0.0423622	2.54173
						0.00473	0.2838	0.00171	0.1026		0.00396	0.2376			0.00676	0.4056		0.0513	3.078	0.0225431	1.35259		0.0795417	4.7725		0.422675	25.3605		0.0319606	1.91764
						0.0148	0.888	0.00143	0.0858		0.00505	0.303			0.0154	0.924		0.0379	2.274	0.0241946	1.45168		0.0732072	4.39243		0.0318075	1.90845		0.00906344	0.543806
						0.0793	4.758	0.0321	1.926		0.0138	0.828			0.0114	0.684		0.0121	0.726	0.0152894	0.917364		0.033074	1.98444		0.160221	9.61326		0.0250581	1.50349
						0.0244	1.464	0.00993	0.5958		0.0186	1.116			0.166	9.96		0.0499	2.994	0.0283651	1.70191		0.0163549	0.981294		0.176238	10.5743		0.0333548	2.00129
						0.0106	0.636	0.00132	0.0792		0.00339	0.2034			0.0137	0.822		0.0951	5.706	0.0310616	1.8637		0.0402357	2.41414		0.0721365	4.32819		0.00772967	0.46378
						0.0315	1.89	0.00444	0.2664		0.00618	0.3708			0.0186	1.116		0.0098	0.588	0.0205937	1.23562		0.0153474	0.920844		0.0959067	5.7544		0.0422233	2.5334
						0.00175	0.105	0.0115	0.69		0.00758	0.4548						0.0548	3.288	0.0526849	3.16109		0.0446304	2.67782		0.292817	17.569		0.110129	6.60774
						0.0282	1.692	0.0146	0.876		0.00547	0.3282						0.0324	1.944	0.00951819	0.571091		0.11976	7.1856		0.0605113	3.63068		0.0308258	1.84955
						0.0075	0.45	0.00306	0.1836		0.00726	0.4356						0.00632	0.3792	0.0280981	1.68589		0.0220439	1.32263		0.0993593	5.96156		0.0185202	1.11121
						0.0243	1.458	0.00281	0.1686		0.0034	0.204						0.0349	2.094	0.0298675	1.79205		0.0317441	1.90465		0.0988472	5.93083		0.0233829	1.40297
						0.0272	1.632	0.0122	0.732		0.0102	0.612						0.0366	2.196	0.047547	2.85282		0.19021	11.4126		0.0606931	3.64159		0.0540276	3.24166
						0.0241	1.446	0.109	6.54		0.019	1.14						0.011	0.66	0.0312957	1.87774		0.0129428	0.776568		0.0573077	3.43846		0.0143995	0.86397
						0.0236	1.416	0.00227	0.1362		0.00634	0.3804						0.00888	0.5328	0.0159977	0.959862		0.00389501	0.233701		0.0581186	3.48712		0.0430331	2.58199
						0.00589	0.3534	0.00437	0.2622		0.0214	1.284						0.0111	0.666	0.041056	2.46336		0.0279445	1.67667		0.0463157	2.77894		0.0152398	0.914388
						0.035	2.1	0.00517	0.3102		0.00217	0.1302						0.0091	0.546	0.0322549	1.93529		0.0302426	1.81456		0.0924012	5.54407		0.0366413	2.19848
						0.017	1.02	0.00377	0.2262		0.00609	0.3654						0.00837	0.5022	0.0683896	4.10338		0.0234732	1.40839		0.0963838	5.78303		0.11428	6.8568
						0.0148	0.888	0.0023	0.138		0.00163	0.0978						0.00253	0.1518	0.0514432	3.08659		0.0423854	2.54312		0.0975901	5.85541		0.0117175	0.70305
						0.0226	1.356	0.0111	0.666		0.00231	0.1386						0.00956	0.5736	0.0173184	1.0391		0.0142111	0.852666		0.138325	8.2995		0.0144604	0.867624
						0.0331	1.986	0.00506	0.3036		0.00894	0.5364						0.00774	0.4644	0.0286866	1.7212		0.0110934	0.665604		0.0500836	3.00502		0.0165564	0.993384
						0.0347	2.082	0.00233	0.1398		0.0335	2.01						0.0152	0.912	0.0240601	1.44361		0.0545325	3.27195		0.0525369	3.15221		0.0189871	1.13923
						0.0234	1.404	0.0119	0.714		0.00355	0.213						0.0484	2.904	0.105054	6.30324		0.0884337	5.30602		0.0585356	3.51214		0.00343767	0.20626
						0.0265	1.59	0.00646	0.3876		0.00347	0.2082						0.0342	2.052	0.0325547	1.95328		0.0157396	0.944376		0.0601745	3.61047		0.0836509	5.01905
						0.0129	0.774	0.0369	2.214		0.00489	0.2934						0.0121	0.726	0.0217561	1.30537		0.10486	6.2916		0.0221702	1.33021		0.0398632	2.39179
						0.0171	1.026	0.00389	0.2334		0.00687	0.4122						0.0307	1.842	0.0579787	3.47872		0.0130087	0.780522		0.0339423	2.03654		0.00755002	0.453001
						0.0129	0.774	0.00855	0.513		0.0114	0.684						0.0133	0.798	0.0429271	2.57563		0.0232801	1.39681		0.0404136	2.42482		0.0181281	1.08769
						0.03	1.8	0.00788	0.4728		0.0114	0.684						0.0581	3.486	0.0848535	5.09121		0.0486522	2.91913		0.0484927	2.90956		0.0320514	1.92308
						0.0271	1.626	0.0157	0.942		0.0471	2.826						0.00186	0.1116	0.0361813	2.17088		0.0475717	2.8543		0.0350509	2.10305		0.0581354	3.48812
						0.0428	2.568	0.0132	0.792		0.00466	0.2796						0.0197	1.182	0.0411265	2.46759		0.0163399	0.980394		0.0372709	2.23625		0.00413717	0.24823
						0.0236	1.416	0.00434	0.2604		0.00941	0.5646						0.0064	0.384	0.0327704	1.96622		0.0637057	3.82234		0.0470174	2.82104		0.00396997	0.238198
						0.0355	2.13	0.00154	0.0924		0.00758	0.4548						0.0421	2.526	0.0269472	1.61683		0.00989947	0.593968		0.058757	3.52542		0.0209479	1.25687
						0.0233	1.398	0.0892	5.352		0.0113	0.678						0.00627	0.3762	0.0382316	2.2939		0.0756922	4.54153		0.0353398	2.12039		0.0195936	1.17562
						0.0199	1.194	0.00775	0.465		0.0111	0.666						0.0234	1.404	0.0538681	3.23209		0.0557032	3.34219		0.2762	16.572		0.0174357	1.04614
						0.0162	0.972	0.00876	0.5256		0.000317	0.01902						0.0902	5.412	0.0412301	2.47381		0.0714892	4.28935		0.124389	7.46334		0.0133127	0.798762
						0.0108	0.648	0.00142	0.0852		0.0171	1.026						0.00628	0.3768	0.0254989	1.52993		0.033885	2.0331		0.20261	12.1566		0.0505601	3.03361
						0.0251	1.506	0.0037	0.222		0.00956	0.5736						0.14	8.4	0.0545818	3.27491		0.0655904	3.93542		0.0621719	3.73031		0.058701	3.52206
						0.0324	1.944	0.00424	0.2544		0.00172	0.1032						0.0104	0.624	0.0133846	0.803076		0.0169863	1.01918		0.0531256	3.18754		0.0224449	1.34669
						0.0652	3.912	0.00698	0.4188		0.000913	0.05478						0.0136	0.816	0.0234546	1.40728		0.0703816	4.2229		0.253521	15.2113		0.0264413	1.58648
						0.0495	2.97	0.00181	0.1086		0.00194	0.1164						0.0134	0.804	0.078047	4.68282		0.0163789	0.982734		0.0838264	5.02958		0.0435642	2.61385
						0.0808	4.848	0.0189	1.134		0.00508	0.3048						0.0157	0.942	0.0279037	1.67422		0.048999	2.93994		0.0565051	3.39031		0.0363406	2.18044
						0.045	2.7	0.00606	0.3636		0.03	1.8						0.0226	1.356	0.0328778	1.97267		0.0274827	1.64896		0.0472477	2.83486		0.00637749	0.382649
						0.0612	3.672	0.0145	0.87		0.0462	2.772						0.011	0.66	0.0448974	2.69384		0.0346593	2.07956		0.066266	3.97596		0.0740166	4.441
						0.00429	0.2574	0.00495	0.297		0.00245	0.147						0.0403	2.418	0.0841064	5.04638		0.0824653	4.94792		0.0657571	3.94543		0.00730667	0.4384
						0.0202	1.212	0.0062	0.372		0.00917	0.5502						0.0314	1.884	0.0172128	1.03277		0.00235863	0.141518		0.0440111	2.64067		0.0114844	0.689064
						0.00736	0.4416	0.00351	0.2106		0.00338	0.2028						0.011	0.66	0.0234632	1.40779		0.0176597	1.05958		0.0238887	1.43332		0.100663	6.03978
						0.0124	0.744	0.00309	0.1854		0.00303	0.1818						0.0174	1.044	0.0616339	3.69803		0.0525689	3.15413		0.0746256	4.47754		0.0270881	1.62529
						0.0348	2.088	0.00577	0.3462		0.00141	0.0846						0.0434	2.604	0.0543313	3.25988		0.0780524	4.68314		0.084644	5.07864		0.00605008	0.363005
						0.044	2.64	0.0162	0.972		0.00323	0.1938						0.0738	4.428	0.0278461	1.67077		0.0221075	1.32645		0.0779875	4.67925		0.0215115	1.29069
						0.0376	2.256	0.0111	0.666		0.0259	1.554						0.00139	0.0834	0.0208117	1.2487		0.0262186	1.57312		0.0807468	4.84481		0.0157226	0.943356
						0.0395	2.37	0.00441	0.2646		0.0522	3.132						0.0247	1.482	0.0378191	2.26915		0.0261991	1.57195		0.0419293	2.51576		0.00821887	0.493132
						0.0657	3.942	0.0057	0.342		0.0036	0.216						0.0108	0.648	0.0160434	0.962604		0.0420074	2.52044		0.0525173	3.15104		0.0777023	4.66214
						0.0539	3.234	0.00657	0.3942		0.0099	0.594						0.0509	3.054	0.0225673	1.35404		0.0362017	2.1721		0.053243	3.19458		0.0031356	0.188136
						0.0222	1.332	0.0711	4.266		0.0119	0.714						0.013	0.78	0.0415843	2.49506		0.0344454	2.06672		0.0736884	4.4213		0.0803541	4.82125
						0.021	1.26	0.00657	0.3942		0.016	0.96						0.0191	1.146	0.0264551	1.58731		0.0428764	2.57258		0.016113	0.96678		0.0227705	1.36623
						0.0173	1.038	0.00187	0.1122		0.00866	0.5196						0.105	6.3	0.0938836	5.63302		0.0199066	1.1944		0.0521443	3.12866		0.0269734	1.6184
						0.0544	3.264	0.0036	0.216		0.0129	0.774						0.00808	0.4848	0.0309394	1.85636		0.0199729	1.19837		0.0432686	2.59612		0.02022	1.2132
						0.0273	1.638	0.000726	0.04356		0.0342	2.052						0.00712	0.4272	0.0316961	1.90177		0.0376607	2.25964		0.0461521	2.76913		0.0385406	2.31244
						0.039	2.34	0.000344	0.02064		0.025	1.5						0.0837	5.022	0.0194575	1.16745		0.042352	2.54112		0.0677867	4.0672		0.0133524	0.801144
						0.0437	2.622	0.00944	0.5664		0.0106	0.636						0.00731	0.4386	0.0430298	2.58179		0.079082	4.74492		0.0558985	3.35391		0.0242032	1.45219
						0.0447	2.682	0.0106	0.636		0.0184	1.104						0.00885	0.531	0.0176471	1.05883		0.034006	2.04036		0.052611	3.15666		0.0319794	1.91876
						0.0142	0.852	0.0299	1.794		0.00972	0.5832						0.0125	0.75	0.0122765	0.73659		0.0929466	5.5768		0.0601365	3.60819		0.00885547	0.531328
						0.0521	3.126	0.0246	1.476		0.00927	0.5562						0.0132	0.792	0.0119545	0.71727		0.0273339	1.64003		0.0384632	2.30779		0.00242566	0.14554
						0.0249	1.494	0.00403	0.2418		0.00899	0.5394						0.0102	0.612	0.0322948	1.93769		0.0603687	3.62212		0.0411521	2.46913		0.0257336	1.54402
						0.0214	1.284	0.00821	0.4926		0.0578	3.468						0.0183	1.098	0.012282	0.73692		0.0251007	1.50604		0.0326652	1.95991		0.032429	1.94574
						0.0325	1.95	0.0156	0.936		0.0267	1.602						0.0279	1.674	0.00892964	0.535778		0.0169786	1.01872		0.180518	10.8311		0.00736249	0.441749
						0.0343	2.058	0.142	8.52		0.0111	0.666						0.0192	1.152	0.00981795	0.589077		0.114911	6.89466		0.0474057	2.84434		0.0141207	0.847242
						0.014	0.84	0.00258	0.1548		0.0176	1.056						0.0139	0.834	0.0250064	1.50038		0.0281037	1.68622		0.0663675	3.98205		0.0918988	5.51393
						0.0254	1.524	0.00197	0.1182		0.0154	0.924						0.0192	1.152	0.0142243	0.853458		0.0164022	0.984132		0.22356	13.4136		0.0650814	3.90488
						0.0249	1.494	0.0154	0.924		0.0149	0.894						0.0572	3.432	0.0169425	1.01655		0.00850494	0.510296		0.055162	3.30972		0.0332137	1.99282
						0.0253	1.518	0.00134	0.0804		0.014	0.84						0.037	2.22	0.00749286	0.449572		0.0264143	1.58486		0.047205	2.8323		0.0131776	0.790656
						0.0112	0.672	0.00847	0.5082		0.0361	2.166						0.0156	0.936	0.0361787	2.17072		0.0208736	1.25242		0.0154309	0.925854		0.0433321	2.59993
						0.0568	3.408	0.0144	0.864		0.0317	1.902						0.0229	1.374	0.00803529	0.482117		0.0313293	1.87976		0.0439034	2.6342		0.136873	8.21238
								0.00812	0.4872		0.0114	0.684						0.0146	0.876	0.0222947	1.33768		0.174768	10.4861		0.0413538	2.48123		0.01153	0.6918
								0.0125	0.75		0.0152	0.912						0.0361	2.166	0.030118	1.80708		0.019863	1.19178		0.0368559	2.21135		0.00103057	0.0618342
								0.00226	0.1356		0.0258	1.548						0.0304	1.824	0.0455204	2.73122		0.0255277	1.53166		0.240858	14.4515		0.0181251	1.08751
								0.041	2.46		0.0253	1.518						0.0267	1.602	0.0278173	1.66904		0.0208826	1.25296		0.0646481	3.87889		0.00808746	0.485248
								0.0373	2.238		0.0269	1.614						0.0134	0.804	0.0484855	2.90913		0.0412465	2.47479		0.0556248	3.33749		0.0373035	2.23821
								0.0532	3.192		0.0276	1.656						0.0538	3.228	0.0406777	2.44066		0.0228712	1.37227		0.0861654	5.16992		0.0144627	0.867762
								0.00636	0.3816		0.0485	2.91						0.0123	0.738	0.0434444	2.60666		0.0149112	0.894672		0.0639746	3.83848		0.105228	6.31368
								0.00643	0.3858		0.0216	1.296						0.0136	0.816	0.0275628	1.65377		0.0950857	5.70514		0.0350912	2.10547		0.0646796	3.88078
								0.0148	0.888		0.0257	1.542						0.0093	0.558	0.0547568	3.28541		0.0170729	1.02437		0.0504331	3.02599		0.0701045	4.20627
								0.00448	0.2688									0.0161	0.966	0.0483341	2.90005		0.0182475	1.09485		0.0451593	2.70956		0.0313581	1.88149
								0.00324	0.1944									0.00957	0.5742	0.10009	6.0054		0.0169651	1.01791		0.0640268	3.84161		0.0256045	1.53627
								0.000808	0.04848									0.0118	0.708	0.0351111	2.10667		0.0913844	5.48306		0.0364071	2.18443		0.0558469	3.35081
								0.0119	0.714									0.00152	0.0912	0.0255637	1.53382		0.0398425	2.39055		0.0440402	2.64241		0.0188016	1.1281
								0.00243	0.1458									0.0152	0.912	0.0264204	1.58522		0.0641316	3.8479		0.0214518	1.28711		0.0178223	1.06934
								0.00404	0.2424									0.037	2.22	0.0939368	5.63621		0.336533	20.192		0.0340131	2.04079		0.0216047	1.29628
								0.00263	0.1578									0.0246	1.476	0.0193425	1.16055		0.0259496	1.55698		0.0534455	3.20673		0.0301367	1.8082
								0.022	1.32									0.0267	1.602	0.00659252	0.395551		0.0329415	1.97649		0.067871	4.07226		0.0103125	0.61875
								0.0346	2.076									0.0133	0.798	0.0149979	0.899874		0.00705831	0.423499		0.0687782	4.12669		0.0156052	0.936312
								0.0165	0.99									0.0193	1.158	0.020989	1.25934		0.0442606	2.65564		0.0516925	3.10155		0.00957099	0.574259
								0.00117	0.0702									0.00293	0.1758	0.0154622	0.927732		0.0450268	2.70161		0.124312	7.45872		0.0473216	2.8393
								0.0021	0.126									0.018	1.08	0.0194201	1.16521		0.0656516	3.9391		0.0416608	2.49965		0.0942053	5.65232
								0.015	0.9									0.0181	1.086	0.0792997	4.75798		0.0826323	4.95794		0.103723	6.22338		0.0219562	1.31737
								0.00422	0.2532									0.0185	1.11	0.0101806	0.610836		0.0551176	3.30706		0.168029	10.0817		0.0133974	0.803844
								0.00462	0.2772									0.0111	0.666	0.0209902	1.25941		0.045834	2.75004		0.0339388	2.03633		0.0959104	5.75462
								0.00307	0.1842									0.0255	1.53	0.00884245	0.530547		0.0229309	1.37585		0.0704304	4.22582		0.175879	10.5527
								0.00837	0.5022									0.00323	0.1938	0.0755214	4.53128		0.0933725	5.60235		0.0548823	3.29294		0.0164299	0.985794
								0.0106	0.636									0.0637	3.822	0.0117541	0.705246		0.0196626	1.17976		0.0365371	2.19223		0.0324033	1.9442
								0.0188	1.128									0.058	3.48	0.0328173	1.96904		0.0636148	3.81689		0.0660106	3.96064		0.0325133	1.9508
								0.00584	0.3504									0.00901	0.5406	0.0668614	4.01168		0.318884	19.133		0.0308211	1.84927		0.0334302	2.00581
								0.0408	2.448									0.0186	1.116	0.0411066	2.4664		0.0233247	1.39948		0.0700259	4.20155		0.0147034	0.882204
								0.0252	1.512									0.00921	0.5526	0.0445266	2.6716		0.0290556	1.74334		0.0456846	2.74108		0.172639	10.3583
								0.007	0.42									0.00442	0.2652	0.0819745	4.91847		0.0218664	1.31198		0.0296169	1.77701		0.0263511	1.58107
								0.0025	0.15									0.0324	1.944	0.042974	2.57844		0.00142192	0.0853152		0.237843	14.2706		0.0230322	1.38193
								0.00528	0.3168									0.00649	0.3894	0.0439977	2.63986		0.0374079	2.24447		0.0538565	3.23139		0.0157751	0.946506
								0.00281	0.1686									0.0261	1.566	0.0687136	4.12282		0.0344584	2.0675		0.0399499	2.39699		0.0145252	0.871512
								0.00672	0.4032									0.0291	1.746	0.044239	2.65434		0.0654056	3.92434		0.0395802	2.37481		0.0941858	5.65115
								0.00575	0.345									0.0119	0.714	0.00429046	0.257428		0.0459544	2.75726		0.0622906	3.73744		0.0774884	4.6493
								0.00413	0.2478									0.0015	0.09	0.0713398	4.28039		0.048095	2.8857		0.0180439	1.08263		0.148099	8.88594
								0.00386	0.2316									0.0173	1.038	0.0161145	0.96687		0.00608339	0.365003		0.0585101	3.51061		0.0340017	2.0401
								0.00291	0.1746									0.0108	0.648	0.0252107	1.51264		0.0226507	1.35904		0.0267181	1.60309		0.00756238	0.453743
								0.00973	0.5838									0.0165	0.99	0.0944598	5.66759		0.0261359	1.56815		0.0458875	2.75325		0.0367819	2.20691
								0.00569	0.3414									0.0252	1.512	0.0283822	1.70293		0.0625757	3.75454		0.0336219	2.01731		0.0473217	2.8393
								0.0553	3.318									0.00936	0.5616	0.0523281	3.13969		0.124824	7.48944		0.0248377	1.49026		0.00653943	0.392366
								0.0294	1.764									0.0219	1.314	0.0253213	1.51928		0.0327983	1.9679		0.0120826	0.724956		0.0463859	2.78315
								0.0258	1.548									0.0501	3.006	0.053688	3.22128		0.0528324	3.16994		0.0153101	0.918606		0.213007	12.7804
								0.00466	0.2796									0.1	6	0.0145126	0.870756		0.0143406	0.860436		0.0156898	0.941388		0.0238533	1.4312
								0.000129	0.00774									0.00933	0.5598	0.0441998	2.65199		0.0170221	1.02133		0.0410439	2.46263		0.0207077	1.24246
								0.00546	0.3276									0.061	3.66	0.0205011	1.23007		0.0421115	2.52669		0.042678	2.56068		0.0215338	1.29203
								0.00954	0.5724									0.00986	0.5916	0.0361112	2.16667		0.0826279	4.95767		0.0425253	2.55152		0.0911381	5.46829
								0.00597	0.3582									0.0236	1.416	0.0305246	1.83148		0.0685333	4.112		0.0610172	3.66103		0.0939048	5.63429
								0.0111	0.666									0.00308	0.1848	0.0326246	1.95748		0.0421478	2.52887		0.0188266	1.1296		0.021496	1.28976
								0.000816	0.04896									0.0105	0.63	0.0123625	0.74175		0.0130788	0.784728		0.00905537	0.543322		0.0235271	1.41163
								0.000725	0.0435									0.0225	1.35	0.0179552	1.07731		0.00404716	0.24283		0.151093	9.06558		0.0344647	2.06788
								0.0223	1.338									0.00885	0.531	0.0295117	1.7707		0.0595026	3.57016		0.0141567	0.849402		0.0491786	2.95072
								0.00158	0.0948									0.054	3.24	0.0445835	2.67501		0.0457342	2.74405		0.0297395	1.78437		0.0236018	1.41611
								0.00567	0.3402									0.016	0.96	0.0311618	1.86971		0.0292438	1.75463		0.0591068	3.54641		0.0776189	4.65713
								0.00616	0.3696									0.0237	1.422	0.0140967	0.845802		0.1101	6.606		0.0465012	2.79007		0.00667785	0.400671
								0.0439	2.634									0.00798	0.4788	0.010985	0.6591		0.0630807	3.78484		0.0133021	0.798126		0.0360039	2.16023
								0.000722	0.04332									0.00334	0.2004	0.058932	3.53592		0.0418564	2.51138		0.0177242	1.06345		0.0135388	0.812328
								0.00868	0.5208									0.0106	0.636	0.0549414	3.29648		0.0232072	1.39243		0.0687337	4.12402		0.0130969	0.785814
								0.00185	0.111									0.0352	2.112	0.0484691	2.90815		0.133056	7.98336		0.0113381	0.680286		0.163392	9.80352
								0.0199	1.194									0.0108	0.648	0.0352618	2.11571		0.081547	4.89282		0.0152034	0.912204		0.0382252	2.29351
								0.00551	0.3306									0.0208	1.248	0.0275608	1.65365		0.0483384	2.9003		0.212734	12.764		0.023212	1.39272
								0.00185	0.111									0.0156	0.936	0.0248627	1.49176		0.068815	4.1289		0.0474517	2.8471		0.0156797	0.940782
								0.00608	0.3648									0.0186	1.116	0.0426402	2.55841		0.0738289	4.42973		0.0333642	2.00185		0.0245794	1.47476
								0.024	1.44									0.0506	3.036	0.0333247	1.99948		0.022922	1.37532		0.0215393	1.29236		0.166767	10.006
								0.0189	1.134									0.0113	0.678	0.0236853	1.42112		0.0149233	0.895398		0.0533297	3.19978		0.0323221	1.93933
								0.00575	0.345									0.0133	0.798	0.0156848	0.941088		0.191407	11.4844		0.0188031	1.12819		0.115406	6.92436
								0.0537	3.222									0.00936	0.5616	0.0450998	2.70599		0.0183818	1.10291		0.0423149	2.53889		0.059716	3.58296
								0.034	2.04									0.0772	4.632	0.00262119	0.157271		0.0361516	2.1691		0.0175344	1.05206		0.032033	1.92198
								0.0363	2.178									0.00675	0.405	0.0364967	2.1898		0.0391412	2.34847		0.0322832	1.93699		0.0586622	3.51973
								0.0178	1.068									0.0214	1.284	0.0047282	0.283692		0.00381343	0.228806		0.0336048	2.01629		0.0876551	5.25931
								0.00565	0.339									0.0132	0.792	0.022355	1.3413		0.058585	3.5151		0.197178	11.8307		0.0112677	0.676062
								0.0123	0.738									0.0132	0.792	0.000923685	0.0554211		0.00703684	0.42221		0.0135374	0.812244		0.00933036	0.559822
								0.00265	0.159									0.0395	2.37	0.0506357	3.03814		0.12116	7.2696		0.0267383	1.6043		0.210737	12.6442
								0.00597	0.3582									0.00958	0.5748	0.0424285	2.54571		0.0340035	2.04021		0.0114853	0.689118		0.0114842	0.689052
								0.00193	0.1158									0.0175	1.05	0.0335099	2.01059		0.0140757	0.844542		0.0222741	1.33645		0.0153751	0.922506
								0.0103	0.618									0.0523	3.138	0.0383706	2.30224		0.120757	7.24542		0.0584035	3.50421		0.0701308	4.20785
								0.0324	1.944									0.0141	0.846	0.0418156	2.50894		0.0513251	3.07951		0.0383297	2.29978		0.0381678	2.29007
								0.00582	0.3492									0.0104	0.624	0.0236258	1.41755		0.0571484	3.4289		0.0911313	5.46788		0.0205182	1.23109
								0.0024	0.144									0.0105	0.63	0.0510474	3.06284		0.00843786	0.506272		0.0338612	2.03167		0.0194118	1.16471
								0.00985	0.591									0.0218	1.308	0.0242552	1.45531		0.0428729	2.57237		0.0915094	5.49056		0.110608	6.63648
								0.0262	1.572									0.0109	0.654	0.0293158	1.75895		0.0156618	0.939708		0.278947	16.7368		0.0744223	4.46534
								0.0212	1.272									0.0208	1.248	0.0349246	2.09548		0.015297	0.91782		0.0631424	3.78854		0.00964537	0.578722
								0.0429	2.574									0.00749	0.4494	0.0815701	4.89421		0.110792	6.64752		0.0119979	0.719874		0.0221999	1.33199
								0.0117	0.702									0.0809	4.854	0.0170631	1.02379		0.0174639	1.04783		0.112063	6.72378		0.016508	0.99048
								0.00422	0.2532									0.00976	0.5856	0.0163533	0.981198		0.0567926	3.40756		0.0453831	2.72299		0.0298642	1.79185
								0.00263	0.1578									0.0514	3.084	0.0131009	0.786054		0.0242733	1.4564		0.0678026	4.06816		0.0284217	1.7053
								0.0123	0.738									0.00645	0.387	0.0400778	2.40467		0.0237423	1.42454		0.0215449	1.29269		0.00670319	0.402191
								0.00223	0.1338									0.00723	0.4338	0.00729188	0.437513		0.0435349	2.61209		0.00984301	0.590581		0.073693	4.42158
								0.000634	0.03804									0.0376	2.256	0.0313685	1.88211		0.0228249	1.36949		0.0422024	2.53214		0.0229699	1.37819
								0.008	0.48									0.135	8.1	0.0189843	1.13906		0.0899011	5.39407		0.0200309	1.20185		0.0179747	1.07848
								0.0139	0.834									0.00769	0.4614	0.0561004	3.36602		0.0271683	1.6301		0.0344698	2.06819		0.00633127	0.379876
								0.00245	0.147									0.0176	1.056	0.0189188	1.13513		0.0583622	3.50173		0.0107312	0.643872		0.0144535	0.86721
								0.0065	0.39									0.00489	0.2934	0.0158961	0.953766		0.0168199	1.00919		0.0289712	1.73827		0.291662	17.4997
								0.0481	2.886									0.0026	0.156	0.019363	1.16178		0.0164146	0.984876		0.0276934	1.6616		0.0529373	3.17624
								0.0877	5.262									0.0174	1.044	0.0852166	5.113		0.0847903	5.08742		0.0114702	0.688212		0.155336	9.32016
								0.0286	1.716									0.0102	0.612	0.0233877	1.40326		0.0491486	2.94892		0.0206194	1.23716		0.0891571	5.34943
								0.00341	0.2046									0.0118	0.708	0.0576542	3.45925		0.132039	7.92234		0.0346525	2.07915		0.0258347	1.55008
								0.00137	0.0822									0.012	0.72	0.0166816	1.0009		0.0388453	2.33072		0.0169901	1.01941		0.0879951	5.27971
								0.012	0.72									0.0495	2.97	0.0436153	2.61692		0.13929	8.3574		0.0153227	0.919362		0.0680301	4.08181
								0.00306	0.1836									0.0555	3.33	0.0137528	0.825168		0.00865256	0.519154		0.0184894	1.10936		0.0101805	0.61083
								0.00299	0.1794									0.00771	0.4626	0.0442557	2.65534		0.0150313	0.901878		0.0502409	3.01445		0.00670116	0.40207
								0.00324	0.1944									0.016	0.96	0.018385	1.1031		0.108881	6.53286		0.0332476	1.99486		0.00879773	0.527864
								0.0312	1.872									0.0146	0.876	0.0342908	2.05745		0.0350546	2.10328		0.0282883	1.6973		0.0439468	2.63681
								0.00351	0.2106									0.00714	0.4284	0.0126128	0.756768		0.0757373	4.54424		0.0428587	2.57152		0.0118963	0.713778
								0.00268	0.1608									0.018	1.08	0.046571	2.79426		0.0818383	4.9103		0.0195744	1.17446		0.00924932	0.554959
								0.00972	0.5832									0.0156	0.936	0.00614891	0.368935		0.0465689	2.79413		0.0177992	1.06795		0.0156904	0.941424
								0.0471	2.826									0.0404	2.424	0.0425415	2.55249		0.00125882	0.0755292		0.0259957	1.55974		0.0311239	1.86743
								0.112	6.72									0.047	2.82	0.0202594	1.21556		0.00110674	0.0664044		0.0264349	1.58609		0.0132999	0.797994
								0.00285	0.171									0.0492	2.952	0.0700849	4.20509		0.0851069	5.10641		0.0150051	0.900306		0.013944	0.83664
								0.00379	0.2274									0.0804	4.824	0.0423058	2.53835		0.164046	9.84276		0.0505736	3.03442		0.0462573	2.77544
								0.029	1.74									0.00341	0.2046	0.0442452	2.65471		0.0602041	3.61225		0.0257747	1.54648		0.208194	12.4916
								0.00285	0.171									0.0298	1.788	0.0117835	0.70701		0.133397	8.00382		0.0521244	3.12746		0.0134866	0.809196
								0.00518	0.3108									0.00969	0.5814	0.0336404	2.01842		0.0863081	5.17849		0.0131054	0.786324		0.0637144	3.82286
								0.00823	0.4938									0.00643	0.3858	0.0170029	1.02017		0.126618	7.59708		0.012241	0.73446		0.00455658	0.273395
								0.0156	0.936									0.0155	0.93	0.0194776	1.16866		0.0140398	0.842388		0.0697919	4.18751		0.0321367	1.9282
								0.0182	1.092									0.0138	0.828	0.000670112	0.0402067		0.0260903	1.56542		0.0327332	1.96399		0.0349597	2.09758
								0.0123	0.738									0.0136	0.816	0.0564203	3.38522		0.0155545	0.93327		0.0255881	1.53529		0.0131899	0.791394
								0.0546	3.276									0.0328	1.968	0.0355682	2.13409		0.0157157	0.942942		0.0211712	1.27027		0.14353	8.6118
								0.0114	0.684									0.0212	1.272	0.0459886	2.75932		0.0849758	5.09855		0.0406228	2.43737		0.0126009	0.756054
								0.0796	4.776									0.00555	0.333	0.0197574	1.18544		0.146313	8.77878		0.024701	1.48206		0.00611584	0.36695
								0.0089	0.534									0.0787	4.722	0.0257571	1.54543		0.00773918	0.464351		0.021852	1.31112		0.0116819	0.700914
								0.000721	0.04326									0.0505	3.03	0.0672002	4.03201		0.0336794	2.02076		0.160535	9.6321		0.0115176	0.691056
								0.00877	0.5262									0.0187	1.122	0.0505675	3.03405		0.0134331	0.805986		0.0163593	0.981558		0.323246	19.3948
								0.0101	0.606									0.00578	0.3468	0.0394607	2.36764		0.0386051	2.31631		0.0150985	0.90591		0.171213	10.2728
								0.00488	0.2928									0.0105	0.63	0.040086	2.40516		0.0666717	4.0003		0.0197886	1.18732		0.143402	8.60412
								0.00287	0.1722									0.0121	0.726	0.0547824	3.28694		0.0208442	1.25065		0.198431	11.9059		0.072568	4.35408
								0.0123	0.738									0.00823	0.4938	0.0165938	0.995628		0.173081	10.3849		0.0217298	1.30379		0.0235347	1.41208
								0.00969	0.5814									0.0203	1.218	0.0256236	1.53742		0.0209704	1.25822		0.0314499	1.88699		0.0353294	2.11976
								0.0128	0.768									0.0292	1.752	0.0467938	2.80763		0.0554757	3.32854		0.0220177	1.32106		0.0232475	1.39485
								0.00141	0.0846									0.0168	1.008	0.0296679	1.78007		0.0280792	1.68475		0.0355756	2.13454		0.0227917	1.3675
								0.0068	0.408									0.0916	5.496	0.0282331	1.69399		0.00822696	0.493618		0.00951301	0.570781		0.0430284	2.5817
								0.0188	1.128									0.0132	0.792	0.00411273	0.246764		0.0301063	1.80638		0.0484452	2.90671		0.0452243	2.71346
								0.0261	1.566									0.00831	0.4986	0.0239993	1.43996		0.058693	3.52158		0.215336	12.9202		0.0420855	2.52513
								0.0115	0.69									0.00643	0.3858	0.00122803	0.0736818		0.0184837	1.10902		0.0293286	1.75972		0.0231315	1.38789
								0.00201	0.1206									0.0384	2.304	0.0369008	2.21405		0.129532	7.77192		0.0309596	1.85758		0.00490833	0.2945
								0.0204	1.224									0.00988	0.5928	0.00830386	0.498232		0.141946	8.51676		0.0326515	1.95909		0.0350474	2.10284
								0.00296	0.1776									0.0105	0.63	0.0109627	0.657762		0.0152092	0.912552		0.0495725	2.97435		0.0640936	3.84562
								0.00795	0.477									0.0331	1.986	0.0304235	1.82541		0.0516924	3.10154		0.0287279	1.72367		0.0203042	1.21825
								0.00819	0.4914									0.00511	0.3066	0.0336204	2.01722		0.0247957	1.48774		0.111287	6.67722		0.00768773	0.461264
								0.00722	0.4332									0.0109	0.654	0.0270792	1.62475		0.00981093	0.588656		0.0848377	5.09026		0.066571	3.99426
								0.0166	0.996									0.0581	3.486	0.0180138	1.08083		0.0532789	3.19673		0.0925634	5.5538		0.0969728	5.81837
								0.0487	2.922									0.00748	0.4488	0.0554123	3.32474		0.00969434	0.58166		0.0341351	2.04811		0.00901211	0.540727
								0.000597	0.03582									0.13	7.8	0.0315624	1.89374		0.0606855	3.64113		0.116191	6.97146		0.0674493	4.04696
								0.0351	2.106									0.0456	2.736	0.0263508	1.58105		0.0470568	2.82341		0.0226308	1.35785		0.0152751	0.916506
								0.0108	0.648									0.0239	1.434	0.0218337	1.31002		0.0199036	1.19422		0.0281228	1.68737		0.0435154	2.61092
								0.0484	2.904									0.00963	0.5778	0.0313089	1.87853		0.0147391	0.884346		0.0182434	1.0946		0.0182026	1.09216
								0.00841	0.5046									0.0185	1.11	0.0123902	0.743412		0.0111916	0.671496		0.0376126	2.25676		0.0122434	0.734604
								0.00485	0.291									0.0156	0.936	0.00762743	0.457646		0.0316359	1.89815		0.0401137	2.40682		0.192441	11.5465
								0.00312	0.1872									0.0229	1.374	0.0280406	1.68244		0.0610155	3.66093		0.0289508	1.73705		0.00991502	0.594901
								0.00788	0.4728									0.00364	0.2184	0.0338297	2.02978		0.0310396	1.86238		0.0307789	1.84673		0.00482305	0.289383
								0.00741	0.4446									0.0213	1.278	0.0148451	0.890706		0.00776104	0.465662		0.0712367	4.2742		0.00545335	0.327201
								0.00315	0.189									0.0206	1.236	0.0176894	1.06136		0.0398877	2.39326		0.0158161	0.948966		0.00881711	0.529027
								0.00998	0.5988									0.0129	0.774	0.00421921	0.253153		0.0276262	1.65757		0.0453374	2.72024		0.0650821	3.90493
								0.00554	0.3324									0.00788	0.4728	0.00994674	0.596804		0.0147147	0.882882		0.0248954	1.49372		0.24357	14.6142
								0.0135	0.81									0.0516	3.096	0.044021	2.64126		0.0217564	1.30538		0.0546368	3.27821		0.0452709	2.71625
								0.00468	0.2808									0.00297	0.1782	0.020846	1.25076		0.0138322	0.829932		0.0214788	1.28873		0.0544738	3.26843
								0.0576	3.456									0.0435	2.61	0.0500784	3.0047		0.0661897	3.97138		0.311936	18.7162		0.0745967	4.4758
								0.015	0.9									0.00555	0.333	0.0428448	2.57069		0.0152158	0.912948		0.0236008	1.41605		0.0363304	2.17982
								0.0396	2.376									0.00863	0.5178	0.0919152	5.51491		0.0858265	5.14959		0.028938	1.73628		0.0312109	1.87265
								0.002	0.12									0.0065	0.39	0.0280879	1.68527		0.0470726	2.82436		0.0243319	1.45991		0.0292645	1.75587
								0.00115	0.069									0.00415	0.249	0.0203974	1.22384		0.0490523	2.94314		0.0321662	1.92997		0.0303308	1.81985
								0.00504	0.3024									0.00175	0.105	0.0341531	2.04919		0.0465433	2.7926		0.0383832	2.30299		0.213159	12.7895
								0.0195	1.17									0.0714	4.284	0.0309634	1.8578		0.0202913	1.21748		0.25025	15.015		0.004877	0.29262
								0.0034	0.204									0.14	8.4	0.0203735	1.22241		0.00303129	0.181877		0.0246114	1.47668		0.0116142	0.696852
								0.0156	0.936									0.0299	1.794	0.029945	1.7967		0.0446608	2.67965		0.0412784	2.4767		0.0240939	1.44563
								0.00628	0.3768									0.0123	0.738	0.033207	1.99242		0.0315324	1.89194		0.0376947	2.26168		0.0261091	1.56655
								0.00804	0.4824									0.00633	0.3798	0.0473594	2.84156		0.0998062	5.98837		0.0370666	2.224		0.0222911	1.33747
								0.0206	1.236									0.00521	0.3126	0.00823397	0.494038		0.0439992	2.63995		0.0472037	2.83222		0.092956	5.57736
								0.00265	0.159									0.0486	2.916	0.0239103	1.43462		0.0323291	1.93975		0.0305805	1.83483		0.209004	12.5402
								0.0228	1.368									0.000897	0.05382	0.0333142	1.99885		0.0228649	1.37189		0.0576795	3.46077		0.00612218	0.367331
								0.00807	0.4842									0.0196	1.176	0.0320958	1.92575		0.0300352	1.80211		0.0734653	4.40792		0.0419906	2.51944
								0.055	3.3									0.00841	0.5046	0.00106309	0.0637854		0.0262491	1.57495		0.069543	4.17258		0.0246734	1.4804
								0.00786	0.4716									0.0312	1.872	0.0553391	3.32035		0.0187944	1.12766		0.0649171	3.89503		0.0291424	1.74854
								0.000811	0.04866									0.0579	3.474	0.0240983	1.4459		0.0121197	0.727182		0.0444348	2.66609		0.0148488	0.890928
								0.00805	0.483									0.131	7.86	0.0362207	2.17324		0.0498974	2.99384		0.0161307	0.967842		0.0112721	0.676326
								0.0375	2.25									0.0155	0.93	0.0028617	0.171702		0.0875637	5.25382		0.125477	7.52862		0.119481	7.16886
								0.0037	0.222									0.0191	1.146	0.0124457	0.746742		0.0636486	3.81892		0.0707552	4.24531		0.0355644	2.13386
								0.00969	0.5814									0.00956	0.5736	0.0137146	0.822876		0.0235181	1.41109		0.00650423	0.390254		0.00897137	0.538282
								0.00579	0.3474									0.0508	3.048	0.0635416	3.8125		0.00664924	0.398954		0.0253621	1.52173		0.0121733	0.730398
								0.00715	0.429									0.0197	1.182	0.00899743	0.539846		0.0106256	0.637536		0.11369	6.8214		0.0170481	1.02289
								0.0247	1.482									0.0112	0.672	0.0208529	1.25117		0.0251477	1.50886		0.0141285	0.84771		0.281304	16.8782
								0.00346	0.2076									0.00695	0.417	0.0108566	0.651396		0.0192332	1.15399		0.0385427	2.31256		0.174758	10.4855
								0.00761	0.4566									0.141	8.46	0.0381077	2.28646		0.0103408	0.620448		0.0355107	2.13064		0.138563	8.31378
								0.0208	1.248									0.00144	0.0864	0.0128406	0.770436		0.0295428	1.77257		0.0378849	2.27309		0.0241854	1.45112
								0.0594	3.564									0.0173	1.038	0.0436203	2.61722		0.0262212	1.57327		0.0813879	4.88327		0.0376176	2.25706
								0.00817	0.4902									0.0264	1.584	0.0131002	0.786012		0.0264386	1.58632		0.0234127	1.40476		0.0655037	3.93022
								0.00404	0.2424									0.00516	0.3096	0.0640001	3.84001		0.0379834	2.279		0.0713915	4.28349		0.0236553	1.41932
								0.00736	0.4416									0.0093	0.558	0.0108589	0.651534		0.00988823	0.593294		0.0107459	0.644754		0.0676771	4.06063
								0.00529	0.3174									0.0111	0.666	0.0483473	2.90084		0.0469383	2.8163		0.174268	10.4561		0.0224561	1.34737
								0.0261	1.566									0.00637	0.3822	0.0177445	1.06467		0.0329286	1.97572		0.0165882	0.995292		0.0243932	1.46359
								0.00719	0.4314									0.0147	0.882	0.0247312	1.48387		0.0421349	2.52809		0.0447929	2.68757		0.0163346	0.980076
								0.000654	0.03924									0.0382	2.292	0.00524151	0.314491		0.0738415	4.43049		0.0198451	1.19071		0.0501942	3.01165
								0.00602	0.3612									0.0136	0.816	0.0391246	2.34748		0.052568	3.15408		0.0298186	1.78912		0.030791	1.84746
								0.0138	0.828									0.00808	0.4848	0.0103876	0.623256		0.0210274	1.26164		0.015911	0.95466		0.00618634	0.37118
								0.0367	2.202									0.0565	3.39	0.0328987	1.97392		0.0118672	0.712032		0.0564452	3.38671		0.0163452	0.980712
								0.00314	0.1884									0.0124	0.744	0.0062776	0.376656		0.0135748	0.814488		0.0155837	0.935022		0.00222005	0.133203
								0.0318	1.908									0.00267	0.1602	0.0259157	1.55494		0.0163216	0.979296		0.0273074	1.63844		0.0199655	1.19793
								0.0193	1.158									0.0108	0.648	0.0293542	1.76125		0.00600297	0.360178		0.260858	15.6515		0.0456001	2.73601
								0.0464	2.784									0.0206	1.236	0.0288446	1.73068		0.0538857	3.23314		0.0652171	3.91303		0.174637	10.4782
								0.0026	0.156									0.0571	3.426	0.0264264	1.58558		0.058314	3.49884		0.0364341	2.18605		0.0120334	0.722004
								0.000934	0.05604									0.0157	0.942	0.0163794	0.982764		0.0390324	2.34194		0.0314054	1.88432		0.0193289	1.15973
								0.00134	0.0804									0.0251	1.506	0.0183183	1.0991		0.0384454	2.30672		0.0686884	4.1213		0.0171915	1.03149
								0.00858	0.5148									0.139	8.34	0.0282409	1.69445		0.00969414	0.581648		0.0667728	4.00637		0.0124551	0.747306
								0.00214	0.1284									0.0219	1.314	0.0194174	1.16504		0.0200429	1.20257		0.10275	6.165		0.0209743	1.25846
								0.00237	0.1422									0.0281	1.686	0.0104062	0.624372		0.0130778	0.784668		0.0355983	2.1359		0.0192839	1.15703
								0.00133	0.0798									0.0153	0.918	0.0136979	0.821874		0.0154678	0.928068		0.0551443	3.30866		0.0528577	3.17146
								0.00966	0.5796									0.0115	0.69	0.0236516	1.4191		0.0315581	1.89349		0.0263209	1.57925		0.0343346	2.06008
								0.00244	0.1464									0.0157	0.942	0.0102567	0.615402		0.0424217	2.5453		0.0436164	2.61698		0.0288125	1.72875
								0.0448	2.688									0.0126	0.756	0.0253167	1.519		0.0141758	0.850548		0.00349207	0.209524		0.0326809	1.96085
								0.0194	1.164									0.00678	0.4068	0.00926591	0.555955		0.0153143	0.918858		0.0288714	1.73228		0.0255116	1.5307
								0.0577	3.462									0.0614	3.684	0.0950652	5.70391		0.0137627	0.825762		0.0981069	5.88641		0.0538065	3.22839
								0.00407	0.2442									0.03	1.8	0.00847072	0.508243		0.0110799	0.664794		0.0425304	2.55182		0.239754	14.3852
								0.00485	0.291									0.0329	1.974	0.00561787	0.337072		0.017828	1.06968		0.00720029	0.432017		0.216772	13.0063
								0.00317	0.1902									0.0183	1.098	0.0180561	1.08337		0.0186148	1.11689		0.0722542	4.33525		0.0463048	2.77829
								0.00336	0.2016									0.0149	0.894	0.10915	6.549		0.0655967	3.9358		0.0282321	1.69393		0.066157	3.96942
								0.00961	0.5766									0.0239	1.434	0.00415832	0.249499		0.0289719	1.73831		0.0351291	2.10775		0.11294	6.7764
								0.00466	0.2796									0.0445	2.67	0.0237723	1.42634		0.0479131	2.87479		0.0255679	1.53407		0.0258683	1.5521
								0.0162	0.972									0.0164	0.984	0.0176702	1.06021		0.0908608	5.45165		0.0886701	5.32021		0.0244773	1.46864
								0.00874	0.5244									0.0218	1.308	0.045389	2.72334		0.0164741	0.988446		0.0208393	1.25036		0.0484896	2.90938
								0.00518	0.3108									0.0141	0.846	0.00982399	0.589439		0.0349608	2.09765		0.158479	9.50874		0.022604	1.35624
								0.00437	0.2622									0.00861	0.5166	0.0236834	1.421		0.010285	0.6171		0.0427801	2.56681		0.0313361	1.88017
								0.0309	1.854									0.084	5.04	0.0116742	0.700452		0.00550769	0.330461		0.0617758	3.70655		0.0601186	3.60712
								0.0428	2.568									0.00926	0.5556	0.0214957	1.28974		0.0442384	2.6543		0.0259838	1.55903		0.026772	1.60632
								0.00342	0.2052									0.0248	1.488	0.00758664	0.455198		0.0415035	2.49021		0.0281673	1.69004		0.00974931	0.584959
								0.00521	0.3126									0.0013	0.078	0.00556401	0.333841		0.0482213	2.89328		0.0401375	2.40825		0.00357349	0.214409
								0.00674	0.4044									0.00728	0.4368	0.00950697	0.570418		0.0451365	2.70819		0.0469123	2.81474		0.0171417	1.0285
								0.0102	0.612									0.0118	0.708	0.0585608	3.51365		0.0124096	0.744576		0.0245368	1.47221		0.0252685	1.51611
								0.0119	0.714									0.00504	0.3024	0.00496334	0.2978		0.00596744	0.358046		0.0410963	2.46578		0.0598526	3.59116
								0.0043	0.258									0.0147	0.882	0.0213521	1.28113		0.134058	8.04348		0.0238684	1.4321		0.0216085	1.29651
								0.00955	0.573									0.00152	0.0912	0.00383176	0.229906		0.0046928	0.281568		0.030776	1.84656		0.0200144	1.20086
								0.00174	0.1044									0.0969	5.814	0.0562606	3.37564		0.00440714	0.264428		0.0507278	3.04367		0.0212804	1.27682
								0.00993	0.5958									0.0462	2.772	0.00881948	0.529169		0.127016	7.62096		0.0376004	2.25602		0.0122685	0.73611
								0.0056	0.336									0.0305	1.83	0.0288209	1.72925		0.0182541	1.09525		0.102102	6.12612		0.013391	0.80346
								0.0123	0.738									0.0198	1.188	0.0110755	0.66453		0.0325793	1.95476		0.0517143	3.10286		0.0186953	1.12172
								0.0256	1.536									0.00701	0.4206	0.0467938	2.80763		0.0362353	2.17412		0.0471493	2.82896		0.12272	7.3632
								0.00193	0.1158									0.00511	0.3066	0.0234441	1.40665		0.0226353	1.35812		0.0278276	1.66966		0.0473843	2.84306
								0.00375	0.225									0.0218	1.308	0.0344218	2.06531		0.0385632	2.31379		0.0532744	3.19646		0.0241169	1.44701
								0.00331	0.1986									0.0908	5.448	0.00657178	0.394307		0.0931905	5.59143		0.0283651	1.70191		0.0349366	2.0962
								0.00485	0.291									0.0375	2.25	0.0227094	1.36256		0.0258729	1.55237		0.076496	4.58976		0.0172175	1.03305
								0.0103	0.618									0.00456	0.2736	0.00955587	0.573352		0.0283258	1.69955		0.081684	4.90104		0.0995025	5.97015
								0.00116	0.0696									0.0624	3.744	0.00966483	0.57989		0.125372	7.52232		0.03367	2.0202		0.245313	14.7188
								0.00152	0.0912									0.0137	0.822	0.0172227	1.03336		0.00679192	0.407515		0.0783597	4.70158		0.108946	6.53676
								0.00619	0.3714									0.0209	1.254	0.0502657	3.01594		0.031066	1.86396		0.0447629	2.68577		0.0267543	1.60526
								0.00803	0.4818									0.0158	0.948	0.0136989	0.821934		0.0145924	0.875544		0.00558164	0.334898		0.0864417	5.1865
								0.00124	0.0744									0.0256	1.536	0.00561371	0.336823		0.00338084	0.20285		0.0744767	4.4686		0.0362254	2.17352
								0.0239	1.434									0.00733	0.4398	0.0196524	1.17914		0.0177114	1.06268		0.0155264	0.931584		0.242474	14.5484
								0.0159	0.954									0.016	0.96	0.0333132	1.99879		0.043421	2.60526		0.088466	5.30796		0.0279462	1.67677
								0.0296	1.776									0.0136	0.816	0.0115139	0.690834		0.0161854	0.971124		0.0311012	1.86607		0.00956077	0.573646
								0.00162	0.0972									0.0114	0.684	0.0122237	0.733422		0.0061595	0.36957		0.0780815	4.68489		0.0236932	1.42159
								0.00196	0.1176									0.0105	0.63	0.0132102	0.792612		0.0711223	4.26734		0.0221296	1.32778		0.0728622	4.37173
								0.00219	0.1314									0.121	7.26	0.0506881	3.04129		0.114808	6.88848		0.302368	18.1421		0.0155504	0.933024
								0.00782	0.4692									0.0206	1.236	0.012874	0.77244		0.0174763	1.04858		0.0395563	2.37338		0.0628635	3.77181
								0.013	0.78									0.0672	4.032	0.00363168	0.217901		0.0111302	0.667812		0.0552412	3.31447		0.0663489	3.98093
								0.00142	0.0852									0.0131	0.786	0.0152392	0.914352		0.0108958	0.653748		0.0367949	2.20769		0.0154985	0.92991
								0.0105	0.63									0.0122	0.732	0.0360752	2.16451		0.0235484	1.4129		0.0462138	2.77283		0.0133797	0.802782
								0.0061	0.366									0.0179	1.074	0.00122911	0.0737466		0.0435915	2.61549		0.0245406	1.47244		0.0591399	3.54839
								0.0209	1.254									0.00443	0.2658	0.0225713	1.35428		0.0037142	0.222852		0.0622056	3.73234		0.130017	7.80102
								0.00574	0.3444									0.0204	1.224	0.0307441	1.84465		0.018571	1.11426		0.0369192	2.21515		0.0157667	0.946002
								0.0546	3.276									0.0309	1.854	0.0692128	4.15277		0.0181959	1.09175		0.0433476	2.60086		0.0673939	4.04363
								0.0138	0.828									0.00584	0.3504	0.0178879	1.07327		0.117548	7.05288		0.0265307	1.59184		0.0160394	0.962364
								0.0633	3.798									0.00786	0.4716	0.0231845	1.39107		0.0120862	0.725172		0.0385923	2.31554		0.0343222	2.05933
								0.00297	0.1782									0.00686	0.4116	0.020129	1.20774		0.113971	6.83826		0.0910082	5.46049		0.0306464	1.83878
								0.00781	0.4686									0.0284	1.704	0.0786517	4.7191		0.0413445	2.48067		0.035446	2.12676		0.021639	1.29834
								0.00392	0.2352									0.0378	2.268	0.0252819	1.51691		0.0323031	1.93819		0.018382	1.10292		0.0381253	2.28752
								0.00192	0.1152									0.036	2.16				0.0102316	0.613896		0.0169517	1.0171		0.0575605	3.45363
								0.0114	0.684									0.00409	0.2454				0.0319846	1.91908		0.0454341	2.72605		0.0220267	1.3216
								0.00567	0.3402									0.00894	0.5364				0.0262524	1.57514		0.0705826	4.23496		0.0117823	0.706938
								0.00451	0.2706									0.00753	0.4518				0.0242588	1.45553		0.019507	1.17042		0.0385678	2.31407
								0.0111	0.666									0.0129	0.774				0.171963	10.3178		0.0650856	3.90514		0.0676572	4.05943
								0.0142	0.852									0.0598	3.588				0.0588109	3.52865		0.0224475	1.34685		0.188165	11.2899
								0.000761	0.04566									0.0169	1.014				0.0494954	2.96972		0.0263423	1.58054		0.0105547	0.633282
								0.0306	1.836									0.0775	4.65				0.0186273	1.11764		0.0869086	5.21452		0.0457541	2.74525
								0.0271	1.626									0.0412	2.472				0.00753972	0.452383		0.0283543	1.70126		0.0117938	0.707628
								0.0672	4.032									0.00675	0.405				0.0514826	3.08896		0.0291354	1.74812		0.186026	11.1616
								0.0046	0.276									0.0502	3.012				0.0233825	1.40295		0.0479305	2.87583		0.125677	7.54062
								0.00394	0.2364									0.00674	0.4044				0.0140641	0.843846		0.026611	1.59666		0.049486	2.96916
								0.000672	0.04032									0.00938	0.5628				0.0253797	1.52278		0.0567541	3.40525		0.0504682	3.02809
								0.006	0.36									0.115	6.9				0.192266	11.536		0.0273363	1.64018		0.0156688	0.940128
								0.0238	1.428									0.027	1.62				0.0604676	3.62806		0.071727	4.30362		0.0544697	3.26818
								0.0041	0.246									0.0118	0.708				0.0541208	3.24725		0.0318542	1.91125		0.0242423	1.45454
								0.00787	0.4722									0.012	0.72				0.0326647	1.95988		0.0598506	3.59104		0.0916336	5.49802
								0.00981	0.5886									0.0139	0.834				0.0244969	1.46981		0.018408	1.10448		0.0145217	0.871302
								0.00814	0.4884									0.0319	1.914				0.0480414	2.88248		0.26484	15.8904		0.0544785	3.26871
								0.00347	0.2082									0.0273	1.638				0.0200645	1.20387		0.0171677	1.03006		0.0174366	1.0462
								0.0577	3.462									0.0353	2.118				0.0244039	1.46423		0.0185982	1.11589		0.0335499	2.01299
								0.0265	1.59									0.0105	0.63				0.0428549	2.57129		0.0118739	0.712434		0.253575	15.2145
								0.0971	5.826									0.00167	0.1002				0.0689028	4.13417		0.0337329	2.02397		0.0156879	0.941274
								0.00143	0.0858									0.0235	1.41				0.0416713	2.50028		0.0299472	1.79683		0.0669653	4.01792
								0.00383	0.2298									0.0124	0.744				0.0197325	1.18395		0.0361955	2.17173		0.0205498	1.23299
								0.00249	0.1494									0.0284	1.704				0.0177249	1.06349		0.0373243	2.23946		0.0300357	1.80214
								0.00541	0.3246									0.0291	1.746				0.0214834	1.289		0.00974852	0.584911		0.0455012	2.73007
								0.0184	1.104									0.00538	0.3228				0.00932509	0.559505		0.00640563	0.384338		0.0184053	1.10432
								0.004	0.24									0.0153	0.918				0.00929469	0.557681		0.0663678	3.98207		0.0212434	1.2746
								0.00448	0.2688									0.0433	2.598				0.00887364	0.532418		0.0579505	3.47703		0.070553	4.23318
								0.00839	0.5034									0.00919	0.5514				0.020456	1.22736		0.0135292	0.811752		0.0256614	1.53968
								0.00831	0.4986									0.0086	0.516				0.0440264	2.64158		0.076078	4.56468		0.0154798	0.928788
								0.013	0.78									0.00931	0.5586				0.0460921	2.76553		0.0711911	4.27147		0.0238213	1.42928
								0.0189	1.134									0.0181	1.086				0.0475915	2.85549		0.183859	11.0315		0.11522	6.9132
								0.113	6.78									0.06	3.6				0.0224313	1.34588		0.094905	5.6943		0.0185541	1.11325
								0.00225	0.135									0.00648	0.3888				0.0261652	1.56991		0.0131623	0.789738		0.111656	6.69936
								0.00808	0.4848									0.01	0.6				0.0143927	0.863562		0.135761	8.14566		0.0353283	2.1197
								0.0118	0.708									0.00557	0.3342				0.0162835	0.97701		0.010478	0.62868		0.0294559	1.76735
								0.0109	0.654									0.0108	0.648				0.0185188	1.11113		0.059257	3.55542		0.157579	9.45474
								0.0022	0.132									0.0164	0.984				0.0230288	1.38173		0.0144423	0.866538		0.0539707	3.23824
								0.0367	2.202									0.00855	0.513				0.0932908	5.59745		0.00680793	0.408476		0.0541692	3.25015
								0.00427	0.2562									0.0124	0.744				0.022861	1.37166		0.00300886	0.180532		0.0324866	1.9492
								0.00582	0.3492									0.0134	0.804				0.0048152	0.288912		0.0265556	1.59334		0.0273748	1.64249
								0.0369	2.214									0.0158	0.948				0.00940016	0.56401		0.153188	9.19128		0.0212536	1.27522
								0.0317	1.902									0.0121	0.726				0.00391563	0.234938		0.0378914	2.27348		0.0178644	1.07186
								0.0534	3.204									0.0146	0.876				0.0104024	0.624144		0.0184703	1.10822		0.017995	1.0797
								0.00326	0.1956									0.191	11.46				0.0136837	0.821022		0.0455035	2.73021		0.052357	3.14142
								0.00642	0.3852									0.0297	1.782				0.00251078	0.150647		0.0172103	1.03262		0.0175194	1.05116
								0.00133	0.0798									0.0854	5.124				0.00876909	0.526145		0.0551512	3.30907		0.0137243	0.823458
								0.00202	0.1212									0.0449	2.694				0.0455461	2.73277		0.0204531	1.22719		0.00604621	0.362773
								0.0117	0.702									0.0154	0.924				0.00484965	0.290979		0.279004	16.7402		0.0373711	2.24227
								0.00286	0.1716									0.0456	2.736				0.0520498	3.12299		0.0102004	0.612024		0.0146908	0.881448
								0.00245	0.147									0.0123	0.738				0.014696	0.88176		0.00840586	0.504352		0.0143787	0.862722
								0.0229	1.374									0.0078	0.468				0.00791625	0.474975		0.0122491	0.734946		0.064181	3.85086
								0.00593	0.3558									0.0145	0.87				0.0208288	1.24973		0.0452756	2.71654		0.018553	1.11318
								0.036	2.16									0.0249	1.494				0.0078304	0.469824		0.017735	1.0641		0.0159539	0.957234
								0.0204	1.224									0.00627	0.3762				0.00485779	0.291467		0.0238588	1.43153		0.0176846	1.06108
								0.0581	3.486									0.017	1.02				0.0127122	0.762732		0.0139286	0.835716		0.00610236	0.366142
								0.0054	0.324									0.0489	2.934				0.106415	6.3849		0.019168	1.15008		0.00208685	0.125211
								0.00289	0.1734									0.049	2.94				0.00833884	0.50033		0.0301695	1.81017		0.0409445	2.45667
								0.00346	0.2076									0.0401	2.406				0.0471034	2.8262		0.0320084	1.9205		0.011413	0.68478
								0.0213	1.278									0.0136	0.816				0.0182193	1.09316		0.0234097	1.40458		0.0181779	1.09067
								0.00372	0.2232									0.00566	0.3396				0.0100933	0.605598		0.00473677	0.284206		0.016352	0.98112
								0.00709	0.4254									0.0139	0.834				0.0174209	1.04525		0.0552421	3.31453		0.00623911	0.374347
								0.0135	0.81									0.00587	0.3522				0.00842338	0.505403		0.0622453	3.73472		0.0905362	5.43217
								0.0115	0.69									0.0122	0.732				0.012494	0.74964		0.0899054	5.39432		0.1814	10.884
								0.0193	1.158									0.0779	4.674				0.0117732	0.706392		0.0767828	4.60697		0.0194457	1.16674
								0.00622	0.3732									0.00796	0.4776				0.0982316	5.8939		0.0266663	1.59998		0.0241518	1.44911
								0.047	2.82									0.0141	0.846				0.000977408	0.0586445		0.0165468	0.992808		0.100908	6.05448
								0.0447	2.682									0.21	12.6				0.0199421	1.19653		0.0827647	4.96588		0.0618845	3.71307
								0.0961	5.766									0.00492	0.2952				0.00597888	0.358733		0.0684397	4.10638		0.0463988	2.78393
								0.000846	0.05076									0.0163	0.978				0.00373566	0.22414		0.0104559	0.627354		0.0219014	1.31408
								0.00276	0.1656									0.0174	1.044				0.018766	1.12596		0.0196852	1.18111		0.00956473	0.573884
								0.00331	0.1986									0.0507	3.042				0.00188659	0.113195		0.0149189	0.895134		0.0124788	0.748728
								0.00942	0.5652									0.0153	0.918				0.0131473	0.788838		0.0176566	1.0594		0.037498	2.24988
								0.00649	0.3894									0.00584	0.3504				0.0178515	1.07109		0.029654	1.77924		0.0146092	0.876552
								0.0098	0.588									0.0144	0.864				0.130928	7.85568		0.029792	1.78752		0.0435435	2.61261
								0.0132	0.792									0.0306	1.836				0.0439651	2.63791		0.0225406	1.35244		0.0140458	0.842748
								0.0193	1.158									0.0418	2.508				0.0313482	1.88089		0.0374066	2.2444		0.0373024	2.23814
								0.00372	0.2232									0.00817	0.4902				0.00458195	0.274917		0.00674166	0.4045		0.0239611	1.43767
								0.0052	0.312									0.0171	1.026				0.0028478	0.170868		0.0980121	5.88073		0.0701251	4.20751
								0.0367	2.202									0.00944	0.5664				0.0330766	1.9846		0.00428117	0.25687		0.0281465	1.68879
								0.00484	0.2904									0.00357	0.2142				0.0172874	1.03724		0.250875	15.0525		0.0164167	0.985002
								0.00238	0.1428									0.00511	0.3066				0.00289111	0.173467		0.017414	1.04484		0.0176718	1.06031
								0.00484	0.2904									0.0332	1.992				0.0320602	1.92361		0.0332125	1.99275		0.0181764	1.09058
								0.00601	0.3606									0.358	21.48				0.171311	10.2787		0.0190357	1.14214		0.0342806	2.05684
								0.00968	0.5808									0.0113	0.678				0.0131755	0.79053		0.0361999	2.17199		0.0233851	1.40311
								0.00408	0.2448									0.0164	0.984				0.0533031	3.19819		0.0281981	1.69189		0.0243116	1.4587
								0.00551	0.3306									0.0213	1.278				0.0187694	1.12616		0.0472283	2.8337		0.0164134	0.984804
								0.00884	0.5304									0.00464	0.2784				0.0293239	1.75943		0.0139672	0.838032		0.0504503	3.02702
								0.0112	0.672									0.0039	0.234				0.044072	2.64432		0.0245784	1.4747		0.0370562	2.22337
								0.00737	0.4422									0.0272	1.632				0.031916	1.91496		0.0526097	3.15658		0.0111902	0.671412
								0.034	2.04									0.0768	4.608				0.0253759	1.52255		0.0477475	2.86485		0.0298253	1.78952
								0.0344	2.064									0.00467	0.2802				0.031211	1.87266		0.0129826	0.778956		0.0379932	2.27959
								0.00486	0.2916									0.0211	1.266				0.157406	9.44436		0.00979576	0.587746		0.176601	10.5961
								0.00292	0.1752									0.0136	0.816				0.0506203	3.03722		0.0518653	3.11192		0.188092	11.2855
								0.00621	0.3726									0.022	1.32				0.130923	7.85538		0.132507	7.95042		0.0685263	4.11158
								0.00423	0.2538									0.0566	3.396				0.00450283	0.27017		0.0979059	5.87435		0.0131488	0.788928
								0.011	0.66									0.0464	2.784				0.016159	0.96954		0.0270477	1.62286		0.0774512	4.64707
								0.00499	0.2994									0.00672	0.4032				0.0177312	1.06387		0.028477	1.70862		0.0740576	4.44346
								0.0175	1.05									0.0119	0.714				0.012793	0.76758		0.00777102	0.466261		0.133341	8.00046
								0.0155	0.93									0.00233	0.1398				0.00912274	0.547364		0.0418876	2.51326		0.0494843	2.96906
								0.00458	0.2748									0.00361	0.2166				0.00827421	0.496453		0.0648039	3.88823		0.0374963	2.24978
								0.0251	1.506									0.156	9.36				0.247474	14.8484		0.0234617	1.4077		0.0257849	1.54709
								0.0344	2.064									0.01	0.6				0.0312449	1.87469		0.0263087	1.57852		0.0501682	3.01009
								0.00509	0.3054									0.00554	0.3324				0.0472199	2.83319		0.0240424	1.44254		0.0184183	1.1051
								0.0036	0.216									0.00833	0.4998				0.0181939	1.09163		0.0513692	3.08215		0.0442474	2.65484
								0.00155	0.093									0.106	6.36				0.00702958	0.421775		0.0341264	2.04758		0.0262245	1.57347
								0.00242	0.1452									0.0129	0.774				0.0122003	0.732018		0.0205821	1.23493		0.0136834	0.821004
								0.0128	0.768									0.0185	1.11				0.0134427	0.806562		0.033341	2.00046		0.011187	0.67122
								0.00398	0.2388									0.0544	3.264				0.0123998	0.743988		0.0372573	2.23544		0.0538393	3.23036
								0.00761	0.4566									0.0703	4.218				0.0158452	0.950712		0.0919895	5.51937		0.0201331	1.20799
								0.00598	0.3588									0.0044	0.264				0.163084	9.78504		0.0175367	1.0522		0.0129342	0.776052
								0.00658	0.3948									0.00299	0.1794				0.0420608	2.52365		0.163106	9.78636		0.150932	9.05592
								0.00304	0.1824									0.00358	0.2148				0.126906	7.61436		0.0126695	0.76017		0.00957204	0.574322
								0.0174	1.044									0.0647	3.882				0.0188422	1.13053		0.0234863	1.40918		0.0412896	2.47738
								0.0344	2.064									0.0353	2.118				0.00864198	0.518519		0.013312	0.79872		0.00495484	0.29729
								0.00285	0.171									0.0771	4.626				0.0110607	0.663642		0.0160551	0.963306		0.00784282	0.470569
								0.00401	0.2406									0.00966	0.5796				0.0131765	0.79059		0.0192882	1.15729		0.007676	0.46056
								0.00635	0.381									0.0159	0.954				0.0131228	0.787368		0.0415488	2.49293		0.0211858	1.27115
								0.00379	0.2274									0.0111	0.666				0.0294454	1.76672		0.0111898	0.671388		0.0149866	0.899196
								0.0187	1.122									0.00478	0.2868				0.124216	7.45296		0.0370357	2.22214		0.00508559	0.305135
								0.0132	0.792									0.00608	0.3648				0.0496378	2.97827		0.0434244	2.60546		0.0118342	0.710052
								0.00275	0.165									0.0343	2.058				0.0941816	5.6509		0.146181	8.77086		0.0255627	1.53376
								0.0173	1.038									0.187	11.22				0.0102341	0.614046		0.0180595	1.08357		0.0781088	4.68653
								0.00189	0.1134									0.0111	0.666				0.00178642	0.107185		0.10239	6.1434		0.107682	6.46092
								0.00264	0.1584									0.0386	2.316				0.00472121	0.283273		0.0133882	0.803292		0.220448	13.2269
																		0.0468	2.808				0.00354332	0.212599		0.0454983	2.7299		0.0253697	1.52218
																		0.00866	0.5196				0.00864188	0.518513		0.0430427	2.58256		0.115803	6.94818
																		0.0113	0.678				0.0233635	1.40181		0.0580543	3.48326		0.0976353	5.85812
																		0.00827	0.4962				0.072974	4.37844		0.0730478	4.38287		0.00697474	0.418484
																		0.022	1.32				0.0157112	0.942672		0.0295257	1.77154		0.0260719	1.56431
																		0.00451	0.2706				0.0122291	0.733746		0.0296004	1.77602		0.0372791	2.23675
																		0.0153	0.918				0.0125073	0.750438		0.109773	6.58638		0.0252371	1.51423
																		0.0212	1.272				0.00947318	0.568391		0.110353	6.62118		0.0366619	2.19971
																		0.0396	2.376				0.0205054	1.23032		0.0724029	4.34417		0.0229248	1.37549
																		0.11	6.6				0.00989427	0.593656		0.00856676	0.514006		0.034582	2.07492
																		0.016	0.96				0.00429919	0.257951		0.00761785	0.457071		0.0139251	0.835506
																		0.022	1.32				0.00516928	0.310157		0.0205572	1.23343		0.0279012	1.67407
																		0.0222	1.332				0.0193529	1.16117		0.0220575	1.32345		0.0152057	0.912342
																		0.00716	0.4296				0.0456003	2.73602		0.104337	6.26022		0.0248693	1.49216
																		0.0125	0.75				0.0173766	1.0426		0.0172919	1.03751		0.03739	2.2434
																		0.0609	3.654				0.0159128	0.954768		0.010087	0.60522		0.0184434	1.1066
																		0.081	4.86				0.0144553	0.867318		0.0300075	1.80045		0.0636802	3.82081
																		0.161	9.66				0.0160073	0.960438		0.114423	6.86538		0.0112077	0.672462
																		0.0232	1.392				0.0213719	1.28231		0.0171665	1.02999		0.00855145	0.513087
																		0.0117	0.702				0.0201926	1.21156		0.113633	6.81798		0.0147335	0.88401
																		0.0795	4.77				0.0865688	5.19413		0.0156734	0.940404		0.012812	0.76872
																		0.0145	0.87				0.0448261	2.68957		0.0248533	1.4912		0.0415077	2.49046
																		0.00165	0.099				0.0137131	0.822786		0.0177535	1.06521		0.0111614	0.669684
																		0.0467	2.802				0.0147793	0.886758		0.0224136	1.34482		0.0108254	0.649524
																		0.0149	0.894				0.0196941	1.18165		0.0110344	0.662064		0.015172	0.91032
																		0.00813	0.4878				0.0254775	1.52865		0.0459927	2.75956		0.0100644	0.603864
																		0.0101	0.606				0.0140644	0.843864		0.00985552	0.591331		0.0744067	4.4644
																		0.014	0.84				0.0266491	1.59895		0.0492394	2.95436		0.00524016	0.31441
																		0.0309	1.854				0.0127779	0.766674		0.0352113	2.11268		0.21558	12.9348
																		0.128	7.68				0.0131208	0.787248		0.196044	11.7626		0.174976	10.4986
																		0.005	0.3				0.0207813	1.24688		0.0102503	0.615018		0.00773627	0.464176
																		0.014	0.84				0.0510439	3.06263		0.0746534	4.4792		0.124828	7.48968
																		0.0379	2.274				0.00380158	0.228095		0.0252467	1.5148		0.0191491	1.14895
																		0.00337	0.2022				0.00406241	0.243745		0.0421224	2.52734		0.0457846	2.74708
																		0.00605	0.363				0.0108425	0.65055		0.0483108	2.89865		0.0196566	1.1794
																		0.0415	2.49				0.00715572	0.429343		0.0483963	2.90378		0.0170577	1.02346
																		0.0472	2.832				0.0111433	0.668598		0.0397301	2.38381		0.0459945	2.75967
																		0.0262	1.572				0.0152559	0.915354		0.0293034	1.7582		0.0513352	3.08011
																		0.0413	2.478				0.0270473	1.62284		0.0918189	5.50913		0.012527	0.75162
																		0.00331	0.1986				0.0567361	3.40417		0.0373703	2.24222		0.0220096	1.32058
																		0.0132	0.792				0.0351157	2.10694		0.011142	0.66852		0.0485595	2.91357
																		0.0643	3.858				0.0038463	0.230778		0.0280121	1.68073		0.0268869	1.61321
																		0.0084	0.504				0.00148218	0.0889308		0.0703974	4.22384		0.0116514	0.699084
																		0.00993	0.5958				0.0125077	0.750462		0.0214106	1.28464		0.0980121	5.88073
																		0.0266	1.596				0.00887541	0.532525		0.0281579	1.68947		0.102027	6.12162
																		0.0171	1.026				0.00968426	0.581056		0.0999101	5.99461		0.0494036	2.96422
																		0.0106	0.636				0.00906258	0.543755		0.0359939	2.15963		0.0242542	1.45525
																		0.0115	0.69				0.0191473	1.14884		0.0377528	2.26517		0.138866	8.33196
																		0.00858	0.5148				0.121878	7.31268		0.0481202	2.88721		0.0250971	1.50583
																		0.0545	3.27				0.0209478	1.25687		0.0750647	4.50388		0.0182218	1.09331
																		0.0378	2.268				0.019369	1.16214		0.027538	1.65228		0.0226593	1.35956
																		0.0118	0.708				0.0298372	1.79023		0.0570834	3.425		0.0157734	0.946404
																		0.00412	0.2472				0.025389	1.52334		0.0358644	2.15186		0.0702084	4.2125
																		0.0101	0.606				0.0168255	1.00953		0.0618472	3.71083		0.0283366	1.7002
																		0.0202	1.212				0.0319492	1.91695		0.0384906	2.30944		0.0222446	1.33468
																		0.0161	0.966				0.0337609	2.02565		0.0471266	2.8276		0.0272217	1.6333
																		0.0208	1.248				0.0224166	1.345		0.0375545	2.25327		0.0197862	1.18717
																		0.0221	1.326							0.0672686	4.03612		0.0492509	2.95505
																		0.0889	5.334							0.0358116	2.1487		0.0294191	1.76515
																		0.0428	2.568							0.057771	3.46626		0.091345	5.4807
																		0.0149	0.894							0.173	10.38		0.081036	4.86216
																		0.0479	2.874							0.0451285	2.70771		0.0523443	3.14066
																		0.2	12							0.0923835	5.54301		0.00824312	0.494587
																		0.00318	0.1908							0.042894	2.57364		0.233601	14.0161
																		0.00936	0.5616							0.031004	1.86024		0.125066	7.50396
																		0.00598	0.3588							0.068075	4.0845		0.0822228	4.93337
																		0.018	1.08							0.0181842	1.09105		0.0373679	2.24207
																		0.00787	0.4722							0.0440122	2.64073		0.0155339	0.932034
																		0.00275	0.165							0.0433379	2.60027		0.101477	6.08862
																		0.0403	2.418							0.0627922	3.76753		0.0368798	2.21279
																		0.0344	2.064							0.0381672	2.29003		0.00602129	0.361277
																		0.0131	0.786							0.11687	7.0122		0.0121349	0.728094
																		0.0139	0.834							0.0380423	2.28254		0.0337289	2.02373
																		0.028	1.68							0.0610671	3.66403		0.0873305	5.23983
																		0.00285	0.171							0.0682774	4.09664		0.0109525	0.65715
																		0.00188	0.1128							0.0447235	2.68341		0.108293	6.49758
																		0.0643	3.858							0.0440581	2.64349		0.146674	8.80044
																		0.00925	0.555							0.0806331	4.83799		0.202082	12.1249
																		0.0375	2.25							0.0381817	2.2909		0.0124687	0.748122
																		0.175	10.5							0.03868	2.3208		0.0211235	1.26741
																		0.0295	1.77							0.0738351	4.43011		0.0130668	0.784008
																		0.102	6.12							0.160065	9.6039		0.0233054	1.39832
																		0.00323	0.1938							0.0388082	2.32849		0.0148033	0.888198
																		0.00578	0.3468							0.0398973	2.39384		0.00832577	0.499546
																		0.00597	0.3582							0.029958	1.79748		0.0937186	5.62312
																		0.014	0.84							0.0387041	2.32225		0.0138651	0.831906
																		0.0168	1.008							0.028109	1.68654		0.00634628	0.380777
																		0.00828	0.4968							0.0313408	1.88045		0.0172699	1.03619
																		0.01	0.6							0.0709879	4.25927		0.0140414	0.842484
																		0.0168	1.008							0.0598837	3.59302		0.00913301	0.547981
																		0.00656	0.3936							0.0522109	3.13265		0.0102372	0.614232
																		0.00693	0.4158							0.0249221	1.49533		0.0728621	4.37173
																		0.0412	2.472							0.0744678	4.46807		0.0729006	4.37404
																		0.0549	3.294							0.0501086	3.00652		0.004808	0.28848
																		0.0207	1.242							0.0922358	5.53415		0.02153	1.2918
																		0.00756	0.4536							0.0372497	2.23498		0.123826	7.42956
																		0.0227	1.362							0.0804815	4.82889		0.0783011	4.69807
																		0.0105	0.63							0.022473	1.34838		0.31519	18.9114
																		0.0116	0.696							0.0690265	4.14159		0.0086835	0.52101
																		0.00649	0.3894							0.0973561	5.84137		0.0414237	2.48542
																		0.0389	2.334							0.0528731	3.17239		0.0799613	4.79768
																		0.00496	0.2976							0.0627674	3.76604		0.0227419	1.36451
																		0.0124	0.744							0.0341784	2.0507		0.0100235	0.60141
																		0.0184	1.104							0.0329787	1.97872		0.0310415	1.86249
																		0.0708	4.248							0.0541178	3.24707		0.0194794	1.16876
																		0.00607	0.3642							0.0387123	2.32274		0.037129	2.22774
																		0.0354	2.124							0.0263208	1.57925		0.00741704	0.445022
																		0.00626	0.3756							0.0318709	1.91225		0.0283667	1.702
																		0.00972	0.5832							0.0282847	1.69708		0.220174	13.2104
																		0.0092	0.552							0.061293	3.67758		0.00544672	0.326803
																		0.0222	1.332							0.0393649	2.36189		0.092182	5.53092
																		0.0153	0.918							0.0310877	1.86526		0.00313358	0.188015
																		0.00353	0.2118							0.0335028	2.01017		0.0206937	1.24162
																		0.00714	0.4284							0.143393	8.60358		0.00524411	0.314647
																		0.0194	1.164							0.0380106	2.28064		0.0130317	0.781902
																		0.0537	3.222							0.0187941	1.12765		0.0649876	3.89926
																		0.00746	0.4476							0.0264114	1.58468		0.0111399	0.668394
																		0.0319	1.914							0.0304086	1.82452		0.00299978	0.179987
																		0.0302	1.812							0.0202166	1.213		0.00390686	0.234412
																		0.0107	0.642							0.0129436	0.776616		0.0152062	0.912372
																		0.0156	0.936							0.0503942	3.02365		0.0211055	1.26633
																		0.00843	0.5058							0.024529	1.47174		0.00926423	0.555854
																		0.00437	0.2622							0.0623821	3.74293		0.0697157	4.18294
																		0.0204	1.224							0.0137828	0.826968		0.176878	10.6127
																		0.0732	4.392							0.0493444	2.96066		0.011669	0.70014
																		0.0052	0.312							0.0257101	1.54261		0.0258996	1.55398
																		0.0179	1.074							0.0747992	4.48795		0.0998342	5.99005
																		0.0215	1.29							0.0172668	1.03601		0.305993	18.3596
																		0.0581	3.486							0.0419187	2.51512		0.0342506	2.05504
																		0.219	13.14							0.0359955	2.15973		0.0938307	5.62984
																		0.00812	0.4872							0.0302678	1.81607		0.0507844	3.04706
																		0.121	7.26							0.0274749	1.64849		0.0247127	1.48276
																		0.0184	1.104							0.014693	0.88158		0.0460106	2.76064
																		0.00714	0.4284							0.0944377	5.66626		0.0354271	2.12563
																		0.0282	1.692							0.0108749	0.652494		0.0115959	0.695754
																		0.0107	0.642							0.0801233	4.8074		0.0375096	2.25058
																		0.0153	0.918							0.00407581	0.244549		0.0201623	1.20974
																		0.00638	0.3828							0.0156474	0.938844		0.0117535	0.70521
																		0.00768	0.4608							0.0117545	0.70527		0.021105	1.2663
																		0.00781	0.4686							0.0127808	0.766848		0.128945	7.7367
																		0.0169	1.014							0.0321629	1.92977		0.0598739	3.59243
																		0.036	2.16							0.0114682	0.688092		0.0185959	1.11575
																		0.0169	1.014							0.0266385	1.59831		0.0717859	4.30715
																		0.0118	0.708							0.0127446	0.764676		0.0147676	0.886056
																		0.0221	1.326							0.0909144	5.45486		0.0491818	2.95091
																		0.00704	0.4224							0.0510387	3.06232		0.0212238	1.27343
																		0.0364	2.184							0.0223592	1.34155		0.0216403	1.29842
																		0.0412	2.472							0.0143677	0.862062		0.0284058	1.70435
																		0.0156	0.936							0.0267871	1.60723		0.050552	3.03312
																		0.0427	2.562							0.0589452	3.53671		0.0282231	1.69339
																		0.0259	1.554							0.0162693	0.976158		0.0440769	2.64461
																		0.0447	2.682							0.018098	1.08588		0.0195249	1.17149
																		0.00684	0.4104							0.197087	11.8252		0.127153	7.62918
																		0.177	10.62							0.0237683	1.4261		0.0274233	1.6454
																		0.00202	0.1212							0.140608	8.43648		0.213232	12.7939
																		0.0137	0.822							0.0586451	3.51871		0.0456035	2.73621
																		0.0446	2.676							0.0373001	2.23801		0.00734274	0.440564
																		0.0325	1.95							0.05313	3.1878		0.27998	16.7988
																		0.00964	0.5784							0.0270134	1.6208		0.0353219	2.11931
																		0.000932	0.05592							0.0135211	0.811266		0.10243	6.1458
																		0.0128	0.768							0.0274887	1.64932		0.0522455	3.13473
																		0.0195	1.17							0.0529736	3.17842		0.0320677	1.92406
																		0.0275	1.65							0.0382287	2.29372		0.0126844	0.761064
																		0.0563	3.378							0.0140446	0.842676		0.0255674	1.53404
																		0.00649	0.3894							0.0479316	2.8759		0.0448566	2.6914
																		0.0279	1.674							0.0183436	1.10062		0.0196494	1.17896
																		0.0021	0.126							0.135972	8.15832		0.0157286	0.943716
																		0.0338	2.028							0.0103602	0.621612		0.0375539	2.25323
																		0.0267	1.602							0.00917923	0.550754		0.0497958	2.98775
																		0.0108	0.648							0.0407688	2.44613		0.0462397	2.77438
																		0.0266	1.596							0.0183866	1.1032		0.0254126	1.52476
																		0.00991	0.5946							0.0278741	1.67245		0.0251336	1.50802
																		0.01	0.6							0.0526712	3.16027		0.0563014	3.37808
																		0.00447	0.2682							0.0181517	1.0891		0.109566	6.57396
																		0.0332	1.992							0.0368242	2.20945		0.031542	1.89252
																		0.0229	1.374							0.166159	9.96954		0.0268483	1.6109
																		0.0139	0.834							0.0312687	1.87612		0.016353	0.98118
																		0.0248	1.488							0.197556	11.8534		0.0243806	1.46284
																		0.0313	1.878							0.013644	0.81864		0.0361769	2.17061
																		0.0135	0.81							0.0573568	3.44141		0.017854	1.07124
																		0.0295	1.77							0.0184708	1.10825		0.0506804	3.04082
																		0.0111	0.666							0.0182821	1.09693		0.0192086	1.15252
																		0.00935	0.561							0.0148727	0.892362		0.0168975	1.01385
																		0.0444	2.664							0.210696	12.6418		0.0523985	3.14391
																		0.0425	2.55							0.0332324	1.99394		0.039254	2.35524
																		0.0438	2.628							0.0240426	1.44256		0.0808841	4.85305
																		0.0122	0.732							0.00765804	0.459482		0.0183039	1.09823
																		0.0149	0.894							0.0383957	2.30374		0.0627662	3.76597
																		0.0198	1.188							0.0620288	3.72173		0.00955269	0.573161
																		0.00172	0.1032							0.0280205	1.68123		0.0318424	1.91054
																		0.0427	2.562							0.0336558	2.01935		0.243646	14.6188
																		0.0118	0.708							0.0419499	2.51699		0.0495554	2.97332
																		0.154	9.24							0.0237814	1.42688		0.0756188	4.53713
																		0.0105	0.63							0.0225256	1.35154		0.0330359	1.98215
																		0.00895	0.537							0.0239182	1.43509		0.0177773	1.06664
																		0.00113	0.0678							0.0837931	5.02759		0.0852224	5.11334
																		0.00695	0.417							0.0252031	1.51219		0.0193414	1.16048
																		0.00419	0.2514							0.162089	9.72534		0.0157559	0.945354
																		0.0721	4.326							0.0052275	0.31365		0.0629537	3.77722
																		0.0147	0.882							0.0515115	3.09069		0.0366905	2.20143
																		0.0147	0.882							0.0225008	1.35005		0.0291057	1.74634
																		0.0488	2.928							0.00941765	0.565059		0.0261132	1.56679
																		0.00287	0.1722							0.154832	9.28992		0.0444711	2.66827
																		0.0499	2.994							0.00627953	0.376772		0.0348879	2.09327
																		0.00908	0.5448							0.0673077	4.03846		0.0230819	1.38491
																		0.0151	0.906							0.0143881	0.863286		0.0704105	4.22463
																		0.00699	0.4194							0.153018	9.18108		0.0910339	5.46203
																		0.0213	1.278							0.0143802	0.862812		0.02088	1.2528
																		0.0265	1.59							0.0204033	1.2242		0.0857421	5.14453
																		0.0171	1.026							0.188555	11.3133		0.0189278	1.13567
																		0.0414	2.484							0.0188918	1.13351		0.0297434	1.7846
																		0.0106	0.636							0.0583081	3.49849		0.024728	1.48368
																		0.0246	1.476							0.0109392	0.656352		0.016478	0.98868
																		0.119	7.14							0.0131778	0.790668		0.0379992	2.27995
																		0.0119	0.714							0.0250123	1.50074		0.0990763	5.94458
																		0.041	2.46							0.0341556	2.04934		0.0244683	1.4681
																		0.0116	0.696							0.0502656	3.01594		0.00575984	0.34559
																		0.0675	4.05							0.0968309	5.80985		0.0182697	1.09618
																		0.00923	0.5538							0.0575887	3.45532		0.133394	8.00364
																		0.241	14.46							0.0188654	1.13192		0.0160034	0.960204
																		0.0282	1.692							0.0260546	1.56328		0.0715465	4.29279
																		0.0207	1.242							0.0372091	2.23255		0.161254	9.67524
																		0.0415	2.49							0.0839273	5.03564		0.00141036	0.0846216
																		0.0116	0.696							0.0480952	2.88571		0.0123013	0.738078
																		0.0257	1.542							0.0225528	1.35317		0.169933	10.196
																		0.00791	0.4746							0.0960619	5.76371		0.0359138	2.15483
																		0.0083	0.498							0.0732695	4.39617		0.0272873	1.63724
																		0.0445	2.67							0.0314732	1.88839		0.0226107	1.35664
																		0.0334	2.004							0.101757	6.10542		0.0239252	1.43551
																		0.00628	0.3768							0.0426922	2.56153		0.0346151	2.07691
																		0.0122	0.732							0.10588	6.3528		0.00176292	0.105775
																		0.00663	0.3978							0.0156335	0.93801		0.0539519	3.23711
																		0.0168	1.008							0.0622044	3.73226		0.0305608	1.83365
																		0.0282	1.692							0.0138941	0.833646		0.0197424	1.18454
																		0.0132	0.792							0.0116841	0.701046		0.0293207	1.75924
																		0.0102	0.612							0.0270282	1.62169		0.0481154	2.88692
																		0.0571	3.426							0.0214407	1.28644		0.0649944	3.89966
																		0.015	0.9							0.0299269	1.79561		0.0199488	1.19693
																		0.00869	0.5214							0.0259396	1.55638		0.0509115	3.05469
																		0.0401	2.406							0.0259315	1.55589		0.0337945	2.02767
																		0.0886	5.316							0.00826054	0.495632		0.0327576	1.96546
																		0.0232	1.392							0.0332293	1.99376		0.060248	3.61488
																		0.00536	0.3216							0.00971922	0.583153		0.0231807	1.39084
																		0.0137	0.822							0.0177264	1.06358		0.0507383	3.0443
																		0.03	1.8							0.0247325	1.48395		0.0242543	1.45526
																		0.0105	0.63							0.0168188	1.00913		0.0193961	1.16377
																		0.0288	1.728							0.0181346	1.08808		0.0289445	1.73667
																		0.0255	1.53							0.0305397	1.83238		0.051009	3.06054
																		0.0115	0.69							0.0261483	1.5689		0.0303042	1.81825
																		0.0119	0.714							0.0232555	1.39533		0.0511646	3.06988
																		0.0222	1.332							0.00955546	0.573328		0.0154992	0.929952
																		0.036	2.16							0.09218	5.5308		0.0216493	1.29896
																		0.0158	0.948							0.0295461	1.77277		0.0452785	2.71671
																		0.00497	0.2982							0.0371844	2.23106		0.0597918	3.58751
																		0.0259	1.554							0.0269128	1.61477		0.116637	6.99822
																		0.0182	1.092							0.0169131	1.01479		0.015878	0.95268
																		0.0335	2.01							0.0220979	1.32587		0.0233767	1.4026
																		0.0305	1.83							0.0616551	3.69931		0.0246358	1.47815
																		0.0105	0.63							0.13136	7.8816		0.0753817	4.5229
																		0.205	12.3							0.0392096	2.35258		0.130972	7.85832
																		0.0353	2.118							0.0379503	2.27702		0.0349425	2.09655
																		0.118	7.08							0.0101426	0.608556		0.0387302	2.32381
																		0.0109	0.654							0.0167636	1.00582		0.0164254	0.985524
																		0.0854	5.124							0.0624618	3.74771		0.174243	10.4546
																		0.0105	0.63							0.0221079	1.32647		0.0350124	2.10074
																		0.0147	0.882							0.0875064	5.25038		0.0168544	1.01126
																		0.0102	0.612							0.0540495	3.24297		0.0153822	0.922932
																		0.0127	0.762							0.0360069	2.16041		0.0174329	1.04597
																		0.0056	0.336							0.101697	6.10182		0.0110822	0.664932
																		0.0149	0.894							0.0105914	0.635484		0.0615761	3.69457
																		0.00864	0.5184							0.0277763	1.66658		0.0196581	1.17949
																		0.0104	0.624							0.0225642	1.35385		0.00672222	0.403333
																		0.0485	2.91							0.0158624	0.951744		0.177781	10.6669
																		0.0057	0.342							0.0102184	0.613104		0.0178944	1.07366
																		0.0175	1.05							0.0334251	2.00551		0.051902	3.11412
																		0.0705	4.23							0.0215707	1.29424		0.0160583	0.963498
																		0.0118	0.708							0.037207	2.23242		0.0188079	1.12847
																		0.00538	0.3228							0.0182714	1.09628		0.0192673	1.15604
																		0.0177	1.062							0.0396933	2.3816		0.0151892	0.911352
																		0.00781	0.4686							0.0335903	2.01542		0.103395	6.2037
																		0.0486	2.916							0.0292224	1.75334		0.0155671	0.934026
																		0.199	11.94							0.0333712	2.00227		0.00443979	0.266387
																		0.0109	0.654							0.0402034	2.4122		0.029413	1.76478
																		0.0633	3.798							0.044523	2.67138		0.0234833	1.409
																		0.00927	0.5562							0.0443418	2.66051		0.0969457	5.81674
																		0.132	7.92							0.0526207	3.15724		0.0185417	1.1125
																		0.0221	1.326							0.0898779	5.39267		0.0706736	4.24042
																		0.0103	0.618							0.0395987	2.37592		0.0364398	2.18639
																		0.00975	0.585							0.120963	7.25778		0.0196108	1.17665
																		0.0111	0.666							0.0987649	5.92589		0.0153775	0.92265
																		0.0133	0.798							0.0518431	3.11059		0.0305084	1.8305
																		0.00732	0.4392							0.0897507	5.38504		0.0999141	5.99485
																		0.025	1.5							0.0865117	5.1907		0.146034	8.76204
																		0.0153	0.918							0.060112	3.60672		0.0214966	1.2898
																		0.0112	0.672							0.117083	7.02498		0.187869	11.2721
																		0.00648	0.3888							0.0826487	4.95892		0.0121272	0.727632
																		0.0103	0.618							0.00569372	0.341623		0.0385362	2.31217
																		0.0106	0.636							0.0620178	3.72107		0.0571365	3.42819
																		0.0512	3.072							0.204777	12.2866		0.0329593	1.97756
																		0.00517	0.3102							0.0531254	3.18752		0.0208695	1.25217
																		0.0147	0.882							0.033933	2.03598		0.0138389	0.830334
																		0.00506	0.3036							0.123784	7.42704		0.0219214	1.31528
																		0.0496	2.976							0.0336342	2.01805		0.11313	6.7878
																		0.245	14.7							0.0105607	0.633642		0.0127984	0.767904
																		0.0122	0.732							0.100403	6.02418		0.0406749	2.44049
																		0.00341	0.2046							0.107172	6.43032		0.0766706	4.60024
																		0.161	9.66							0.0400211	2.40127		0.0148387	0.890322
																		0.00585	0.351							0.0242699	1.45619		0.197806	11.8684
																		0.00873	0.5238							0.0870247	5.22148		0.0196287	1.17772
																		0.155	9.3							0.0409257	2.45554		0.0103695	0.62217
																		0.019	1.14							0.0125522	0.753132		0.0110239	0.661434
																		0.0295	1.77							0.0350113	2.10068		0.01141	0.6846
																		0.0199	1.194							0.0329849	1.97909		0.0376776	2.26066
																		0.0118	0.708							0.0161052	0.966312		0.0431415	2.58849
																		0.0104	0.624							0.0386142	2.31685		0.00653573	0.392144
																		0.0108	0.648							0.0207959	1.24775		0.00452405	0.271443
																		0.0139	0.834							0.116043	6.96258		0.0267808	1.60685
																		0.0835	5.01							0.0202194	1.21316		0.124606	7.47636
																		0.00584	0.3504							0.0198927	1.19356		0.0233388	1.40033
																		0.0129	0.774							0.0487389	2.92433		0.122816	7.36896
																		0.0192	1.152							0.033375	2.0025		0.0996537	5.97922
																		0.0327	1.962							0.0977702	5.86621		0.0111974	0.671844
																		0.00658	0.3948							0.0455896	2.73538		0.0131096	0.786576
																		0.0175	1.05							0.0703197	4.21918		0.0410424	2.46254
																		0.00369	0.2214							0.0800799	4.80479		0.184583	11.075
																		0.0901	5.406							0.04723	2.8338		0.166227	9.97362
																		0.0121	0.726							0.0599891	3.59935		0.0225045	1.35027
																		0.0928	5.568							0.0689908	4.13945		0.0276273	1.65764
																		0.0421	2.526							0.0753451	4.52071		0.0205438	1.23263
																		0.00204	0.1224							0.130652	7.83912		0.0204997	1.22998
																		0.193	11.58							0.00899472	0.539683		0.0508337	3.05002
																		0.0102	0.612							0.173277	10.3966		0.0670409	4.02245
																		0.242	14.52							0.0348177	2.08906		0.0301062	1.80637
																		0.00789	0.4734							0.0413508	2.48105		0.0249723	1.49834
																		0.017	1.02							0.0116876	0.701256		0.00545262	0.327157
																		0.00475	0.285							0.131984	7.91904		0.0924791	5.54875
																		0.0627	3.762							0.114977	6.89862		0.0181683	1.0901
																		0.024	1.44							0.0204265	1.22559		0.00870929	0.522557
																		0.0124	0.744							0.146033	8.76198		0.0499403	2.99642
																		0.0227	1.362							0.0314059	1.88435		0.018114	1.08684
																		0.0608	3.648							0.0139514	0.837084		0.00775588	0.465353
																		0.00334	0.2004							0.11968	7.1808		0.255455	15.3273
																		0.0125	0.75							0.0262964	1.57778		0.0167534	1.0052
																		0.0333	1.998							0.016617	0.99702		0.0130042	0.780252
																		0.0368	2.208							0.01725	1.035		0.0177367	1.0642
																		0.0073	0.438							0.0238704	1.43222		0.0477252	2.86351
																		0.00273	0.1638							0.0154649	0.927894		0.0106109	0.636654
																		0.0305	1.83							0.0575255	3.45153		0.0299821	1.79893
																		0.00322	0.1932							0.0311302	1.86781		0.0143201	0.859206
																		0.0486	2.916							0.0344113	2.06468		0.0167633	1.0058
																		0.00175	0.105							0.0256206	1.53724		0.0962981	5.77789
																		0.0108	0.648							0.0142509	0.855054		0.0153721	0.922326
																		0.0265	1.59							0.0501321	3.00793		0.0735235	4.41141
																		0.0441	2.646							0.0179035	1.07421		0.0223349	1.34009
																		0.00852	0.5112							0.0222527	1.33516		0.0160583	0.963498
																		0.00985	0.591							0.0334419	2.00651		0.0157409	0.944454
																		0.01	0.6							0.0477791	2.86675		0.0479626	2.87776
																		0.0497	2.982							0.0225755	1.35453		0.0613628	3.68177
																		0.0603	3.618							0.023788	1.42728		0.388728	23.3237
																		0.00607	0.3642							0.0525315	3.15189		0.0338461	2.03077
																		0.0178	1.068							0.0335344	2.01206		0.010548	0.63288
																		0.0173	1.038							0.046403	2.78418		0.0162492	0.974952
																		0.0166	0.996							0.147261	8.83566		0.0198524	1.19114
																		0.00318	0.1908							0.0691236	4.14742		0.0389839	2.33903
																		0.0107	0.642							0.0300526	1.80316		0.0699407	4.19644
																		0.0269	1.614							0.0385531	2.31319		0.0185309	1.11185
																		0.00801	0.4806							0.0357985	2.14791		0.0362457	2.17474
																		0.00451	0.2706							0.0295653	1.77392		0.00992699	0.595619
																		0.00807	0.4842							0.0529088	3.17453		0.0311848	1.87109
																		0.0657	3.942							0.0318606	1.91164		0.0272051	1.63231
																		0.00696	0.4176							0.00795333	0.4772		0.0648173	3.88904
																		0.0342	2.052							0.117144	7.02864		0.214802	12.8881
																		0.0111	0.666							0.01824	1.0944		0.0270359	1.62215
																		0.00847	0.5082							0.0203932	1.22359		0.0163975	0.98385
																		0.0137	0.822							0.0174448	1.04669		0.0196978	1.18187
																		0.0845	5.07							0.0154138	0.924828		0.202041	12.1225
																		0.0053	0.318							0.0165572	0.993432		0.0106	0.636
																		0.00592	0.3552							0.00852536	0.511522		0.0162525	0.97515
																		0.00675	0.405							0.00729488	0.437693		0.0183525	1.10115
																		0.0361	2.166							0.0101337	0.608022		0.00402351	0.241411
																		0.00953	0.5718							0.0118544	0.711264		0.0264081	1.58449
																		0.014	0.84							0.0197637	1.18582		0.010543	0.63258
																		0.00196	0.1176							0.130749	7.84494		0.0135949	0.815694
																		0.0089	0.534							0.0249103	1.49462		0.0301797	1.81078
																		0.00716	0.4296							0.0325717	1.9543		0.00660271	0.396163
																		0.00506	0.3036							0.0183342	1.10005		0.016794	1.00764
																		0.00588	0.3528							0.00752129	0.451277		0.0217171	1.30303
																		0.0378	2.268							0.0867462	5.20477		0.0146791	0.880746
																		0.00942	0.5652							0.0298277	1.78966		0.0275091	1.65055
																		0.00679	0.4074							0.038655	2.3193		0.018524	1.11144
																		0.00489	0.2934							0.0219626	1.31776		0.0123571	0.741426
																		0.0308	1.848							0.0595143	3.57086		0.221057	13.2634
																		0.0018	0.108							0.041539	2.49234		0.222871	13.3723
																		0.0289	1.734							0.00672455	0.403473		0.0289085	1.73451
																		0.0668	4.008							0.0787859	4.72715		0.0239561	1.43737
																		0.00446	0.2676							0.0144123	0.864738		0.0316751	1.90051
																		0.00766	0.4596							0.0392949	2.35769		0.0379244	2.27546
																		0.0133	0.798							0.0321991	1.93195		0.00558451	0.335071
																		0.0424	2.544							0.0168752	1.01251		0.0565806	3.39484
																		0.0102	0.612							0.0164539	0.987234		0.0188909	1.13345
																		0.00632	0.3792							0.0512345	3.07407		0.00641423	0.384854
																		0.00386	0.2316							0.0525606	3.15364		0.0211339	1.26803
																		0.0377	2.262							0.0113689	0.682134		0.0619498	3.71699
																		0.0618	3.708							0.0395333	2.372		0.0208717	1.2523
																		0.0126	0.756							0.143638	8.61828		0.175027	10.5016
																		0.0184	1.104							0.0682141	4.09285		0.104458	6.26748
																		0.0166	0.996							0.00832193	0.499316		0.0204525	1.22715
																		0.0279	1.674							0.00536178	0.321707		0.0277787	1.66672
																		0.0109	0.654							0.00218439	0.131063		0.0943428	5.66057
																		0.00316	0.1896							0.023037	1.38222		0.0123493	0.740958
																		0.0437	2.622							0.00870317	0.52219		0.0145254	0.871524
																		0.0364	2.184							0.0252723	1.51634		0.0490958	2.94575
																		0.00749	0.4494							0.00803804	0.482282		0.00821372	0.492823
																		0.00997	0.5982							0.0251294	1.50776		0.00432337	0.259402
																		0.0153	0.918							0.0198127	1.18876		0.00622868	0.373721
																		0.00585	0.351							0.0125407	0.752442		0.0131985	0.79191
																		0.0133	0.798							0.00932882	0.559729		0.0949246	5.69548
																		0.0177	1.062							0.0198838	1.19303		0.0140388	0.842328
																		0.0468	2.808							0.0338652	2.03191		0.031009	1.86054
																		0.0767	4.602							0.00663033	0.39782		0.0686457	4.11874
																		0.0334	2.004							0.0368969	2.21381		0.0212363	1.27418
																		0.0111	0.666							0.0233328	1.39997		0.0934472	5.60683
																		0.00642	0.3852							0.0237181	1.42309		0.0471495	2.82897
																		0.0074	0.444							0.0620254	3.72152		0.032953	1.97718
																		0.0576	3.456							0.0678859	4.07315		0.00930468	0.558281
																		0.00459	0.2754							0.0244025	1.46415		0.0656186	3.93712
																		0.114	6.84							0.0654459	3.92675		0.347928	20.8757
																		0.0538	3.228							0.00343765	0.206259		0.0181839	1.09103
																		0.0297	1.782							0.112011	6.72066		0.183602	11.0161
																		0.028	1.68							0.01873	1.1238		0.0342905	2.05743
																		0.0485	2.91							0.0476322	2.85793		0.0135317	0.811902
																		0.0123	0.738							0.0343229	2.05937		0.00844181	0.506509
																		0.00919	0.5514							0.0127817	0.766902		0.0299034	1.7942
																		0.0293	1.758							0.0502413	3.01448		0.0158517	0.951102
																		0.0842	5.052							0.0115114	0.690684		0.0872992	5.23795
																		0.0713	4.278							0.0051296	0.307776		0.0152439	0.914634
																		0.0118	0.708							0.0151263	0.907578		0.102565	6.1539
																		0.0408	2.448							0.0423286	2.53972		0.0267463	1.60478
																		0.00874	0.5244							0.0134201	0.805206		0.111718	6.70308
																		0.0202	1.212							0.0106946	0.641676		0.126865	7.6119
																		0.114	6.84							0.0112869	0.677214		0.0126797	0.760782
																		0.0272	1.632							0.0323391	1.94035		0.018983	1.13898
																		0.188	11.28							0.021687	1.30122		0.0215412	1.29247
																		0.0366	2.196							0.0108346	0.650076		0.0140891	0.845346
																		0.0999	5.994							0.0121318	0.727908		0.0139646	0.837876
																		0.00748	0.4488							0.0256542	1.53925		0.0862935	5.17761
																		0.0304	1.824							0.0204457	1.22674		0.0202862	1.21717
																										0.0124819	0.748914		0.0108527	0.651162
																										0.00665472	0.399283		0.0168072	1.00843
																										0.0321728	1.93037		0.0233171	1.39903
																										0.0117749	0.706494		0.0970287	5.82172
																										0.0571426	3.42856		0.0270474	1.62284
																										0.00925349	0.555209		0.0235395	1.41237
																										0.0231988	1.39193		0.105227	6.31362
																										0.061347	3.68082		0.0195148	1.17089
																										0.0861265	5.16759		0.0595693	3.57416
																										0.0209858	1.25915		0.0565821	3.39493
																										0.0124918	0.749508		0.0405844	2.43506
																										0.0121382	0.728292		0.0250192	1.50115
																										0.066223	3.97338		0.118079	7.08474
																										0.0246405	1.47843		0.288603	17.3162
																										0.0191245	1.14747		0.0172417	1.0345
																										0.00901047	0.540628		0.0394452	2.36671
																										0.0151848	0.911088		0.0497174	2.98304
																										0.0244596	1.46758		0.0299629	1.79777
																										0.0210823	1.26494		0.0204436	1.22662
																										0.0510292	3.06175		0.0181137	1.08682
																										0.0189069	1.13441		0.0207883	1.2473
																										0.0294245	1.76547		0.100766	6.04596
																										0.0184778	1.10867		0.00381559	0.228935
																										0.0141069	0.846414		0.0295879	1.77527
																										0.00960346	0.576208		0.00720605	0.432363
																										0.00884447	0.530668		0.179521	10.7713
																										0.0309094	1.85456		0.106071	6.36426
																										0.00509906	0.305944		0.0156641	0.939846
																										0.00905809	0.543485		0.0233621	1.40173
																										0.0498502	2.99101		0.0528439	3.17063
																										0.0116216	0.697296		0.0183862	1.10317
																										0.00519083	0.31145		0.0066194	0.397164
																										0.00875047	0.525028		0.0674534	4.0472
																										0.0632274	3.79364		0.0246445	1.47867
																										0.0111377	0.668262		0.012953	0.77718
																										0.0724365	4.34619		0.0210859	1.26515
																										0.0498608	2.99165		0.0118518	0.711108
																										0.133849	8.03094		0.00425637	0.255382
																										0.0635315	3.81189		0.08422	5.0532
																										0.0122285	0.73371		0.0526176	3.15706
																										0.0149429	0.896574		0.0532835	3.19701
																										0.0089721	0.538326		0.00754452	0.452671
																										0.0403754	2.42252		0.0857803	5.14682
																										0.060567	3.63402		0.0197101	1.18261
																										0.00708343	0.425006		0.0192582	1.15549
																										0.0274779	1.64867		0.0242604	1.45562
																										0.0212513	1.27508		0.00666234	0.39974
																										0.0227005	1.36203		0.0031924	0.191544
																										0.0121188	0.727128		0.00312722	0.187633
																										0.014105	0.8463		0.225066	13.504
																										0.00676098	0.405659		0.0781461	4.68877
																										0.0121381	0.728286		0.0169171	1.01503
																										0.00674845	0.404907		0.0219342	1.31605
																										0.00385004	0.231002		0.0282504	1.69502
																										0.00997597	0.598558		0.0429726	2.57836
																										0.0210319	1.26191		0.214928	12.8957
																										0.034403	2.06418		0.0211641	1.26985
																										0.0159736	0.958416		0.0415098	2.49059
																										0.0208369	1.25021		0.256151	15.3691
																										0.0289541	1.73725		0.0348278	2.08967
																										0.0271745	1.63047		0.203227	12.1936
																										0.00888054	0.532832		0.095221	5.71326
																										0.0280279	1.68167		0.016697	1.00182
																										0.0491005	2.94603		0.0222686	1.33612
																										0.00552655	0.331593		0.0652624	3.91574
																										0.0704219	4.22531		0.0385491	2.31295
																										0.117006	7.02036		0.0161892	0.971352
																										0.1087	6.522		0.098189	5.89134
																										0.0900431	5.40259		0.029359	1.76154
																										0.0186484	1.1189		0.0258211	1.54927
																										0.0824287	4.94572		0.013694	0.82164
																										0.00406977	0.244186		0.0223516	1.3411
																										0.0617631	3.70579		0.0830136	4.98082
																										0.0922189	5.53313		0.0228119	1.36871
																										0.0841472	5.04883		0.0392539	2.35523
																										0.0291825	1.75095		0.0276497	1.65898
																										0.0136887	0.821322		0.0135158	0.810948
																										0.0715149	4.29089		0.139451	8.36706
																										0.0246438	1.47863		0.0474267	2.8456
																										0.0142829	0.856974		0.0501658	3.00995
																										0.00932531	0.559519		0.0216009	1.29605
																										0.0169926	1.01956		0.0772996	4.63798
																										0.0186436	1.11862		0.0203301	1.21981
																										0.21569	12.9414		0.0122321	0.733926
																										0.00376316	0.22579		0.0848829	5.09297
																										0.00754051	0.452431		0.0269761	1.61857
																										0.0272397	1.63438		0.0233829	1.40297
																										0.0229615	1.37769		0.0376928	2.26157
																										0.017129	1.02774		0.0349347	2.09608
																										0.0337483	2.0249		0.297771	17.8663
																										0.0346927	2.08156		0.0116036	0.696216
																										0.0197241	1.18345		0.0409728	2.45837
																										0.0280078	1.68047		0.0957326	5.74396
																										0.0836026	5.01616		0.0190243	1.14146
																										0.0172388	1.03433		0.0737756	4.42654
																										0.0806564	4.83938		0.172474	10.3484
																										0.0186282	1.11769		0.0167163	1.00298
																										0.0318998	1.91399		0.0179165	1.07499
																										0.0848027	5.08816		0.108595	6.5157
																										0.0485049	2.91029		0.0425085	2.55051
																										0.00494507	0.296704		0.0182812	1.09687
																										0.0897791	5.38675		0.0292539	1.75523
																										0.00385021	0.231013		0.0167466	1.0048
																										0.0191874	1.15124		0.0244565	1.46739
																										0.0751101	4.50661		0.0141766	0.850596
																										0.0108574	0.651444		0.0104864	0.629184
																										0.0183663	1.10198		0.0737685	4.42611
																										0.0279393	1.67636		0.017728	1.06368
																										0.0564512	3.38707		0.037474	2.24844
																										0.00970378	0.582227		0.198824	11.9294
																										0.0491239	2.94743		0.0182803	1.09682
																										0.00538217	0.32293		0.0935832	5.61499
																										0.0102172	0.613032		0.0254734	1.5284
																										0.0144781	0.868686		0.00332108	0.199265
																										0.0147692	0.886152		0.00732338	0.439403
																										0.00681322	0.408793		0.0425677	2.55406
																										0.00458895	0.275337		0.00198408	0.119045
																										0.0351575	2.10945		0.0345281	2.07169
																										0.028256	1.69536		0.0125569	0.753414
																										0.0160628	0.963768		0.0133511	0.801066
																										0.0674547	4.04728		0.0221492	1.32895
																										0.0280641	1.68385		0.0200229	1.20137
																										0.0235287	1.41172		0.0317	1.902
																										0.0316333	1.898		0.32613	19.5678
																										0.0199437	1.19662		0.0150902	0.905412
																										0.0229074	1.37444		0.0763437	4.58062
																										0.0598609	3.59165		0.0341412	2.04847
																										0.0143734	0.862404		0.0149989	0.899934
																										0.135366	8.12196		0.160344	9.62064
																										0.0945403	5.67242		0.0714533	4.2872
																										0.0966129	5.79677		0.0128646	0.771876
																										0.0241186	1.44712		0.102936	6.17616
																										0.077593	4.65558		0.0154491	0.926946
																										0.00824416	0.49465		0.0474546	2.84728
																										0.0864229	5.18537		0.010246	0.61476
																										0.0458515	2.75109		0.0507113	3.04268
																										0.0699727	4.19836		0.021333	1.27998
																										0.0646732	3.88039		0.0204476	1.22686
																										0.0227554	1.36532		0.00513973	0.308384
																										0.0136999	0.821994		0.0281263	1.68758
																										0.0137717	0.826302		0.0307648	1.84589
																										0.00274239	0.164543		0.0149488	0.896928
																										0.0110662	0.663972		0.0133011	0.798066
																										0.0104022	0.624132		0.067858	4.07148
																										0.0181612	1.08967		0.036181	2.17086
																										0.211772	12.7063		0.0267953	1.60772
																										0.0118443	0.710658		0.0585851	3.51511
																										0.00594757	0.356854		0.0188628	1.13177
																										0.0131217	0.787302		0.0401263	2.40758
																										0.0418647	2.51188		0.0395979	2.37587
																										0.013153	0.78918		0.0325131	1.95079
																										0.0515492	3.09295		0.0129791	0.778746
																										0.0181704	1.09022		0.0157492	0.944952
																										0.011319	0.67914		0.0407633	2.4458
																										0.0166375	0.99825		0.0318698	1.91219
																										0.047799	2.86794		0.0571306	3.42784
																										0.0164372	0.986232		0.0280086	1.68052
																										0.20827	12.4962		0.421529	25.2917
																										0.0414153	2.48492		0.0417447	2.50468
																										0.168807	10.1284		0.0279764	1.67858
																										0.100211	6.01266		0.0799114	4.79468
																										0.0797207	4.78324		0.088278	5.29668
																										0.0368404	2.21042		0.0323164	1.93898
																										0.0284592	1.70755		0.116303	6.97818
																										0.0953058	5.71835		0.0307622	1.84573
																										0.00455292	0.273175		0.0379538	2.27723
																										0.14734	8.8404		0.0205494	1.23296
																										0.0590648	3.54389		0.0819467	4.9168
																										0.0617807	3.70684		0.0295967	1.7758
																										0.0346189	2.07713		0.0334202	2.00521
																										0.0204914	1.22948		0.0217312	1.30387
																										0.0202457	1.21474		0.0294729	1.76837
																										0.0258873	1.55324		0.025043	1.50258
																										0.0212618	1.27571		0.0889424	5.33654
																										0.0130526	0.783156		0.0284387	1.70632
																										0.0151634	0.909804		0.198583	11.915
																										0.018616	1.11696		0.0317088	1.90253
																										0.0135288	0.811728		0.0359246	2.15548
																										0.033729	2.02374		0.0828521	4.97113
																										0.0224881	1.34929		0.0537051	3.22231
																										0.00343132	0.205879		0.0392664	2.35598
																										0.0480914	2.88548		0.029443	1.76658
																										0.0393202	2.35921		0.0273857	1.64314
																										0.0248635	1.49181		0.0918841	5.51305
																										0.0160036	0.960216		0.032726	1.96356
																										0.019402	1.16412		0.0290761	1.74457
																										0.0116762	0.700572		0.026855	1.6113
																										0.0291183	1.7471		0.013658	0.81948
																										0.0218618	1.31171		0.0032747	0.196482
																										0.217682	13.0609		0.01896	1.1376
																										0.0744895	4.46937		0.0983588	5.90153
																										0.0394609	2.36765		0.0249799	1.49879
																										0.129575	7.7745		0.244093	14.6456
																										0.0121932	0.731592		0.0497961	2.98777
																										0.0859901	5.15941		0.0244592	1.46755
																										0.0210212	1.26127		0.134615	8.0769
																										0.0960685	5.76411		0.020042	1.20252
																										0.0429723	2.57834		0.0130794	0.784764
																										0.0450199	2.70119		0.014762	0.88572
																										0.103373	6.20238		0.164116	9.84696
																										0.0056279	0.337674		0.0286577	1.71946
																										0.0197873	1.18724		0.0088247	0.529482
																										0.0242969	1.45781		0.0147603	0.885618
																										0.0449543	2.69726		0.00725563	0.435338
																										0.132164	7.92984		0.0273281	1.63969
																										0.0261641	1.56985		0.123276	7.39656
																										0.0179984	1.0799		0.0370861	2.22517
																										0.0332937	1.99762		0.0353734	2.1224
																										0.00981152	0.588691		0.00966941	0.580165
																										0.0127768	0.766608		0.0401288	2.40773
																										0.01707	1.0242		0.0326898	1.96139
																										0.014918	0.89508		0.0443797	2.66278
																										0.0185287	1.11172		0.0397828	2.38697
																										0.00700724	0.420434		0.0818976	4.91386
																										0.0440181	2.64109		0.0226069	1.35641
																										0.0383076	2.29846		0.0354161	2.12497
																										0.0186381	1.11829		0.282078	16.9247
																										0.0263292	1.57975		0.0100964	0.605784
																										0.0189861	1.13917		0.0174302	1.04581
																										0.0144271	0.865626		0.0239237	1.43542
																										0.190816	11.449		0.015546	0.93276
																										0.489188	29.3513		0.0133714	0.802284
																										0.0364797	2.18878		0.306254	18.3752
																										0.0616076	3.69646		0.0855681	5.13409
																										0.0102326	0.613956		0.0166848	1.00109
																										0.0757538	4.54523		0.0710454	4.26272
																										0.00541507	0.324904		0.0611466	3.6688
																										0.139486	8.36916		0.0166772	1.00063
																										0.0285369	1.71221		0.0392695	2.35617
																										0.00495925	0.297555		0.0163856	0.983136
																										0.0988413	5.93048		0.0304016	1.8241
																										0.0247573	1.48544		0.0127951	0.767706
																										0.014578	0.87468		0.195339	11.7203
																										0.0312997	1.87798		0.0242414	1.45448
																										0.0355845	2.13507		0.017504	1.05024
																										0.0928387	5.57032		0.0243198	1.45919
																										0.0103193	0.619158		0.0170852	1.02511
																										0.0268162	1.60897		0.0267287	1.60372
																										0.00702292	0.421375		0.0792221	4.75333
																										0.0120046	0.720276		0.0317963	1.90778
																										0.0229923	1.37954		0.0289432	1.73659
																										0.0265486	1.59292		0.0607404	3.64442
																										0.0159047	0.954282		0.0252002	1.51201
																										0.0401717	2.4103		0.0595931	3.57559
																										0.0314584	1.8875		0.0131382	0.788292
																										0.0460112	2.76067		0.0299699	1.79819
																										0.0303461	1.82077		0.243815	14.6289
																										0.0276885	1.66131		0.00961733	0.57704
																										0.0141105	0.84663		0.0165808	0.994848
																										0.0170453	1.02272		0.0446627	2.67976
																										0.0238729	1.43237		0.0236783	1.4207
																										0.496449	29.7869		0.014991	0.89946
																										0.0287982	1.72789		0.0319779	1.91867
																										0.0987632	5.92579		0.193959	11.6375
																										0.111628	6.69768		0.105806	6.34836
																										0.00655275	0.393165		0.00956067	0.57364
																										0.0226585	1.35951		0.093519	5.61114
																										0.0452505	2.71503		0.04244	2.5464
																										0.0197177	1.18306		0.141813	8.50878
																										0.111315	6.6789		0.0181573	1.08944
																										0.0255528	1.53317		0.0242548	1.45529
																										0.0326612	1.95967		0.0155113	0.930678
																										0.065531	3.93186		0.00629286	0.377572
																										0.0424712	2.54827		0.178231	10.6939
																										0.0160938	0.965628		0.019247	1.15482
																										0.0460938	2.76563		0.01975	1.185
																										0.0716899	4.30139		0.0283887	1.70332
																										0.0950401	5.70241		0.0343482	2.06089
																										0.0248308	1.48985		0.111933	6.71598
																										0.0563598	3.38159		0.0164728	0.988368
																										0.0230226	1.38136		0.10102	6.0612
																										0.0282948	1.69769		0.0949032	5.69419
																										0.0106155	0.63693		0.009689	0.58134
																										0.01228	0.7368		0.0612752	3.67651
																										0.00742417	0.44545		0.0986244	5.91746
																										0.0603845	3.62307		0.0187561	1.12537
																										0.0167216	1.0033		0.0281236	1.68742
																										0.0433722	2.60233		0.0502792	3.01675
																										0.087372	5.24232		0.0830132	4.98079
																										0.00478848	0.287309		0.0100114	0.600684
																										0.0207695	1.24617		0.0108484	0.650904
																										0.0212506	1.27504		0.0261758	1.57055
																										0.01783	1.0698		0.0473079	2.83847
																										0.686268	41.1761		0.0136598	0.819588
																										0.00604639	0.362783		0.0214285	1.28571
																										0.511525	30.6915		0.037512	2.25072
																										0.624853	37.4912		0.0112385	0.67431
																										0.0392607	2.35564		0.0906755	5.44053
																										0.035904	2.15424		0.0368955	2.21373
																										0.0489484	2.9369		0.0177316	1.0639
																										0.00975672	0.585403		0.0755179	4.53107
																										0.143926	8.63556		0.0778288	4.66973
																										0.0728038	4.36823		0.177264	10.6358
																										0.0350345	2.10207		0.0170244	1.02146
																										0.0473401	2.84041		0.0956554	5.73932
																										0.0235776	1.41466		0.0262358	1.57415
																										0.0177028	1.06217		0.0332245	1.99347
																										0.0685335	4.11201		0.319357	19.1614
																										0.0410525	2.46315		0.0229413	1.37648
																										0.135133	8.10798		0.0156431	0.938586
																										0.0137247	0.823482		0.0246401	1.47841
																										0.0215734	1.2944		0.0262024	1.57214
																										0.0183655	1.10193		0.0305725	1.83435
																										0.028286	1.69716		0.068411	4.10466
																										0.0108309	0.649854		0.0578289	3.46973
																										0.0111707	0.670242		0.0429848	2.57909
																										0.0368338	2.21003		0.00512464	0.307478
																										0.0283035	1.69821		0.00843507	0.506104
																										0.0212142	1.27285		0.226549	13.5929
																										0.00311082	0.186649		0.0481365	2.88819
																										0.0865412	5.19247		0.00992786	0.595672
																										0.00664733	0.39884		0.0321301	1.92781
																										0.146333	8.77998		0.0793854	4.76312
																										0.0101864	0.611184		0.0162252	0.973512
																										0.00790729	0.474437		0.0312201	1.87321
																										0.690079	41.4047		0.00222675	0.133605
																										0.751741	45.1045		0.0376836	2.26102
																										0.124887	7.49322		0.0179209	1.07525
																										0.483873	29.0324		0.0218409	1.31045
																										0.0165097	0.990582		0.0382337	2.29402
																										0.0180033	1.0802		0.0197476	1.18486
																										0.00364127	0.218476		0.196472	11.7883
																										0.116443	6.98658		0.0466181	2.79709
																										0.0388143	2.32886		0.0240387	1.44232
																										0.0538514	3.23108		0.0102593	0.615558
																										0.0261034	1.5662		0.0121338	0.728028
																										0.03674	2.2044		0.210221	12.6133
																										0.00670848	0.402509		0.0417544	2.50526
																										0.033313	1.99878		0.0173132	1.03879
																										0.0457526	2.74516		0.035173	2.11038
																										0.0429858	2.57915		0.0182188	1.09313
																										0.151893	9.11358		0.199834	11.99
																										0.00985867	0.59152		0.0166858	1.00115
																										0.0261348	1.56809		0.0178612	1.07167
																										0.0356437	2.13862		0.0172993	1.03796
																										0.0132694	0.796164		0.0279828	1.67897
																										0.0132951	0.797706		0.0265504	1.59302
																										0.00342537	0.205522		0.0493684	2.9621
																										0.0047602	0.285612		0.0830613	4.98368
																										0.00372098	0.223259		0.0949668	5.69801
																										0.0220296	1.32178		0.0321486	1.92892
																										0.0357602	2.14561		0.140282	8.41692
																										0.0184953	1.10972		0.0267471	1.60483
																										0.0143062	0.858372		0.0297076	1.78246
																										0.129661	7.77966		0.0500527	3.00316
																										0.0234517	1.4071		0.119583	7.17498
																										0.0113235	0.67941		0.0227979	1.36787
																										0.0502119	3.01271		0.0557963	3.34778
																										0.036842	2.21052		0.0285134	1.7108
																										0.104714	6.28284		0.00908864	0.545318
																										0.208879	12.5327		0.0159063	0.954378
																										0.0381705	2.29023		0.027077	1.62462
																										0.0112272	0.673632		0.0150932	0.905592
																										0.00966213	0.579728		0.0972483	5.8349
																										0.196605	11.7963		0.0280436	1.68262
																										0.0337296	2.02378		0.0320023	1.92014
																										0.13242	7.9452		0.081118	4.86708
																										0.0439903	2.63942		0.242301	14.5381
																										0.0237011	1.42207		0.205962	12.3577
																										0.0143283	0.859698		0.0254197	1.52518
																										0.0330435	1.98261		0.0214636	1.28782
																										0.0944868	5.66921		0.0187551	1.12531
																										0.0525047	3.15028		0.0975935	5.85561
																										0.165743	9.94458		0.0180549	1.08329
																										0.0117248	0.703488		0.0146284	0.877704
																										0.0480213	2.88128		0.023926	1.43556
																										0.00650766	0.39046		0.0123922	0.743532
																										0.00858381	0.515029		0.00826095	0.495657
																										0.0144541	0.867246		0.0387941	2.32765
																										0.0102409	0.614454		0.102273	6.13638
																										0.0251397	1.50838		0.0477591	2.86555
																										0.0222619	1.33571		0.0281623	1.68974
																										0.0249673	1.49804		0.136681	8.20086
																										0.0437463	2.62478		0.0652952	3.91771
																										0.101263	6.07578		0.0167896	1.00738
																										0.00557549	0.334529		0.152918	9.17508
																										0.0471238	2.82743		0.0886678	5.32007
																										0.0108852	0.653112		0.0235752	1.41451
																										0.00242051	0.145231		0.184608	11.0765
																										0.12707	7.6242		0.05645	3.387
																										0.0338582	2.03149		0.00480229	0.288137
																										0.201591	12.0955		0.0313563	1.88138
																										0.11572	6.9432		0.0313536	1.88122
																										0.0102412	0.614472		0.00722242	0.433345
																										0.163944	9.83664		0.11871	7.1226
																										0.000715725	0.0429435		0.0742742	4.45645
																										0.0682606	4.09564		0.0400713	2.40428
																										0.13295	7.977		0.0164232	0.985392
																										0.0386676	2.32006		0.100076	6.00456
																										0.0262244	1.57346		0.0186665	1.11999
																										0.00366269	0.219761		0.184708	11.0825
																										0.0036268	0.217608		0.126122	7.56732
																										0.0159355	0.95613		0.0256803	1.54082
																										0.0873619	5.24171		0.0168223	1.00934
																										0.127836	7.67016		0.109105	6.5463
																										0.00730501	0.438301		0.0210609	1.26365
																										0.0300486	1.80292		0.0145261	0.871566
																										0.00794012	0.476407		0.0122137	0.732822
																										0.00783448	0.470069		0.017339	1.04034
																										0.00489742	0.293845		0.0827659	4.96595
																										0.0116044	0.696264		0.00985765	0.591459
																										0.0261641	1.56985		0.101794	6.10764
																										0.0237448	1.42469		0.0740517	4.4431
																										0.0184595	1.10757		0.0011677	0.070062
																										0.0641775	3.85065		0.0250397	1.50238
																										0.0097255	0.58353		0.165351	9.92106
																										0.0920191	5.52115		0.0687228	4.12337
																										0.051599	3.09594		0.259606	15.5764
																										0.00757335	0.454401		0.0311913	1.87148
																										0.089627	5.37762		0.226897	13.6138
																										0.00440579	0.264347		0.146603	8.79618
																										0.0526072	3.15643		0.0393189	2.35913
																										0.0607753	3.64652		0.00792174	0.475304
																										0.0660838	3.96503		0.0585813	3.51488
																										0.00539142	0.323485		0.0372891	2.23735
																										0.0551586	3.30952		0.014376	0.86256
																										0.00367807	0.220684		0.0203492	1.22095
																										0.159577	9.57462		0.0493692	2.96215
																										0.0671476	4.02886		0.0123929	0.743574
																										0.0309464	1.85678		0.10489	6.2934
																										0.0112679	0.676074		0.0833626	5.00176
																										0.0444951	2.66971		0.0565571	3.39343
																										0.00972842	0.583705		0.0285045	1.71027
																										0.00622892	0.373735		0.0808216	4.8493
																										0.0284181	1.70509		0.0559776	3.35866
																										0.1005	6.03		0.0168087	1.00852
																										0.0657646	3.94588		0.0908229	5.44937
																										0.00409149	0.245489		0.0419117	2.5147
																										0.0119483	0.716898		0.0195828	1.17497
																										0.00459327	0.275596		0.0964278	5.78567
																										0.0106014	0.636084		0.00971893	0.583136
																										0.0060858	0.365148		0.0246516	1.4791
																										0.0299052	1.79431		0.0024148	0.144888
																										0.0310488	1.86293		0.0186434	1.1186
																										0.0114088	0.684528		0.118386	7.10316
																										0.0559075	3.35445		0.0118226	0.709356
																										0.00786418	0.471851		0.0219962	1.31977
																										0.017572	1.05432		0.0415336	2.49202
																										0.126913	7.61478		0.0329892	1.97935
																										0.0843928	5.06357		0.023268	1.39608
																										0.011068	0.66408		0.0127493	0.764958
																										0.188239	11.2943		0.0509552	3.05731
																										0.0460874	2.76524		0.107516	6.45096
																										0.0564575	3.38745		0.0305015	1.83009
																										0.0260346	1.56208		0.0488865	2.93319
																										0.055914	3.35484		0.0934321	5.60593
																										0.0211699	1.27019		0.0200764	1.20458
																										0.11924	7.1544		0.0203321	1.21993
																										0.00709403	0.425642		0.352843	21.1706
																										0.00702237	0.421342		0.0159527	0.957162
																										0.043633	2.61798		0.116134	6.96804
																										0.0430207	2.58124		0.0228523	1.37114
																										0.00997315	0.598389		0.0210921	1.26553
																										0.0320441	1.92265		0.0215995	1.29597
																										0.0112379	0.674274		0.0229934	1.3796
																										0.0970877	5.82526		0.137654	8.25924
																										0.152112	9.12672		0.0330285	1.98171
																										0.00707794	0.424676		0.0286227	1.71736
																										0.0202396	1.21438		0.0156917	0.941502
																										0.0245026	1.47016		0.0466956	2.80174
																										0.0184179	1.10507		0.0748222	4.48933
																										0.0173004	1.03802		0.0126727	0.760362
																										0.0448467	2.6908		0.00785948	0.471569
																										0.00347278	0.208367		0.086094	5.16564
																										0.0094977	0.569862		0.0132887	0.797322
																										0.0349126	2.09476		0.023469	1.40814
																										0.049914	2.99484		0.00382136	0.229282
																										0.048031	2.88186		0.0187321	1.12393
																										0.00677747	0.406648		0.0230654	1.38392
																										0.0200134	1.2008		0.0237942	1.42765
																										0.00615032	0.369019		0.0969171	5.81503
																										0.0266328	1.59797		0.0187018	1.12211
																										0.0710246	4.26148		0.0787395	4.72437
																										0.0136515	0.81909		0.256425	15.3855
																										0.0365768	2.19461		0.0406599	2.43959
																										0.0215592	1.29355		0.102791	6.16746
																										0.0150239	0.901434		0.0577741	3.46645
																										0.0277191	1.66315		0.219036	13.1422
																										0.0567877	3.40726		0.0177931	1.06759
																										0.0647041	3.88225		0.0852522	5.11513
																										0.0137469	0.824814		0.0185871	1.11523
																										0.176055	10.5633		0.0314916	1.8895
																										0.00404457	0.242674		0.0389752	2.33851
																										0.00617407	0.370444		0.0391696	2.35018
																										0.0404493	2.42696		0.0174188	1.04513
																										0.0269124	1.61474		0.232561	13.9537
																										0.00381324	0.228794		0.0153765	0.92259
																										0.0157581	0.945486		0.0184018	1.10411
																										0.0181134	1.0868		0.0619316	3.7159
																										0.115819	6.94914		0.01336	0.8016
																										0.010607	0.63642		0.125367	7.52202
																										0.026426	1.58556		0.0281917	1.6915
																										0.0736841	4.42105		0.106036	6.36216
																										0.0383288	2.29973		0.00517185	0.310311
																										0.0107761	0.646566		0.0388151	2.32891
																										0.00693082	0.415849		0.102848	6.17088
																										0.196172	11.7703		0.0167042	1.00225
																										0.0138359	0.830154		0.016325	0.9795
																										0.00475251	0.285151		0.0689129	4.13477
																										0.00162147	0.0972882		0.0277519	1.66511
																										0.0283587	1.70152		0.0166723	1.00034
																										0.0100605	0.60363		0.00455324	0.273194
																										0.0368789	2.21273		0.0240566	1.4434
																										0.110376	6.62256		0.018393	1.10358
																										0.0094115	0.56469		0.0155743	0.934458
																										0.04128	2.4768		0.0519683	3.1181
																										0.153695	9.2217		0.0190416	1.1425
																										0.00582629	0.349577		0.0741154	4.44692
																										0.0647931	3.88759		0.206621	12.3973
																										0.355764	21.3458		0.0274382	1.64629
																										0.032906	1.97436		0.135854	8.15124
																										0.021483	1.28898		0.0131504	0.789024
																										0.0462011	2.77207		0.0298489	1.79093
																										0.00450686	0.270412		0.00725443	0.435266
																										0.0989284	5.9357		0.0618422	3.71053
																										0.00594795	0.356877		0.163081	9.78486
																										0.0180609	1.08365		0.0312023	1.87214
																										0.078255	4.6953		0.0155995	0.93597
																										0.0452081	2.71249		0.159611	9.57666
																										0.0312231	1.87339		0.0537088	3.22253
																										0.054563	3.27378		0.0313685	1.88211
																										0.0229684	1.3781		0.0165949	0.995694
																										0.114601	6.87606		0.0293259	1.75955
																										0.00882093	0.529256		0.0159002	0.954012
																										0.0250496	1.50298		0.150575	9.0345
																										0.0878855	5.27313		0.0868392	5.21035
																										0.0469387	2.81632		0.133917	8.03502
																										0.0113916	0.683496		0.048391	2.90346
																										0.0293574	1.76144		0.111292	6.67752
																										0.0595821	3.57493		0.00605684	0.36341
																										0.00662709	0.397625		0.0308976	1.85386
																										0.00291861	0.175117		0.0188795	1.13277
																										0.0238577	1.43146		0.0464048	2.78429
																										0.0205292	1.23175		0.0137216	0.823296
																										0.0108942	0.653652		0.190801	11.4481
																										0.0129965	0.77979		0.00571557	0.342934
																										0.0992523	5.95514		0.00761027	0.456616
																										0.0252312	1.51387		0.0149663	0.897978
																										0.0785396	4.71238		0.0191002	1.14601
																										0.0921945	5.53167		0.0551471	3.30883
																										0.0110995	0.66597		0.0188334	1.13
																										0.0562051	3.37231		0.036737	2.20422
																										0.403833	24.23		0.03623	2.1738
																										0.0454292	2.72575		0.0748783	4.4927
																										0.118748	7.12488		0.051397	3.08382
																										0.243427	14.6056		0.0968353	5.81012
																										0.0306549	1.83929		0.0501884	3.0113
																										0.197369	11.8421		0.0284214	1.70528
																										0.0949515	5.69709		0.00814861	0.488917
																										0.00708654	0.425192		0.127674	7.66044
																										0.0217514	1.30508		0.00588328	0.352997
																										0.197972	11.8783		0.0354236	2.12542
																										0.0613295	3.67977		0.0271279	1.62767
																										0.05972	3.5832		0.0626656	3.75994
																										0.023996	1.43976		0.00942632	0.565579
																										0.0164097	0.984582		0.0194167	1.165
																										0.133426	8.00556		0.0413192	2.47915
																										0.00259076	0.155446		0.00985074	0.591044
																										0.0202861	1.21717		0.0966771	5.80063
																										0.0708173	4.24904		0.0901704	5.41022
																										0.0348245	2.08947		0.0397923	2.38754
																										0.0215129	1.29077		0.0413411	2.48047
																										0.00261866	0.15712		0.0331784	1.9907
																										0.278714	16.7228		0.161049	9.66294
																										0.00778637	0.467182		0.00905343	0.543206
																										0.0151325	0.90795		0.0213627	1.28176
																										0.0120562	0.723372		0.0323405	1.94043
																										0.0211991	1.27195		0.0420915	2.52549
																										0.0170406	1.02244		0.0112223	0.673338
																										0.0106231	0.637386		0.00614713	0.368828
																										0.0528551	3.17131		0.196293	11.7776
																										0.0276212	1.65727		0.0222062	1.33237
																										0.146788	8.80728		0.0228927	1.37356
																										0.0850848	5.10509		0.0323277	1.93966
																										0.0125532	0.753192		0.0179778	1.07867
																										0.253229	15.1937		0.0158806	0.952836
																										0.0120387	0.722322		0.0623962	3.74377
																										0.0130622	0.783732		0.0901119	5.40671
																										0.0910407	5.46244		0.0352037	2.11222
																										0.530455	31.8273		0.0421928	2.53157
																										0.0152577	0.915462		0.0388393	2.33036
																										0.0199649	1.19789		0.0188217	1.1293
																										0.137038	8.22228		0.0564872	3.38923
																										0.0151118	0.906708		0.012874	0.77244
																										0.0216238	1.29743		0.0442324	2.65394
																										0.0832197	4.99318		0.0314789	1.88873
																										0.156058	9.36348		0.00700925	0.420555
																										0.0221422	1.32853		0.124013	7.44078
																										0.0729086	4.37452		0.00998263	0.598958
																										0.0224042	1.34425		0.0153906	0.923436
																										0.0182448	1.09469		0.0296713	1.78028
																										0.0102137	0.612822		0.00865771	0.519463
																										0.0682331	4.09399		0.091392	5.48352
																										0.037984	2.27904		0.0604156	3.62494
																										0.0372448	2.23469		0.0653647	3.92188
																										0.00528441	0.317065		0.0525607	3.15364
																										0.0166253	0.997518		0.0614395	3.68637
																										0.0206605	1.23963		0.0043058	0.258348
																										0.013245	0.7947		0.0529587	3.17752
																										0.00346206	0.207724		0.0263208	1.57925
																										0.0184214	1.10528		0.0350114	2.10068
																										0.0283696	1.70218		0.00820282	0.492169
																										0.0100841	0.605046		0.20979	12.5874
																										0.0252191	1.51315		0.0079984	0.479904
																										0.177094	10.6256		0.0175663	1.05398
																										0.00877797	0.526678		0.00510315	0.306189
																										0.0741235	4.44741		0.0304017	1.8241
																										0.0354421	2.12653		0.0712738	4.27643
																										0.323543	19.4126		0.0287011	1.72207
																										0.0130769	0.784614		0.12787	7.6722
																										0.0169436	1.01662		0.0730841	4.38505
																										0.0580575	3.48345		0.200804	12.0482
																										0.093341	5.60046		0.0788216	4.7293
																										0.0250085	1.50051		0.0388458	2.33075
																										0.0424534	2.5472		0.0289882	1.73929
																										0.103268	6.19608		0.107154	6.42924
																										0.00770408	0.462245		0.00908457	0.545074
																										0.00466339	0.279803		0.095341	5.72046
																										0.0172935	1.03761		0.0261434	1.5686
																										0.23413	14.0478		0.00185808	0.111485
																										0.119757	7.18542		0.0844023	5.06414
																										0.0473543	2.84126		0.00549475	0.329685
																										0.0212017	1.2721		0.0127207	0.763242
																										0.0230786	1.38472		0.0380554	2.28332
																										0.00936989	0.562193		0.0267167	1.603
																										0.0322163	1.93298		0.00541949	0.325169
																										0.05112	3.0672		0.0589928	3.53957
																										0.0208552	1.25131		0.0584011	3.50407
																										0.0318576	1.91146		0.0422817	2.5369
																										0.0141193	0.847158		0.00428462	0.257077
																										0.326815	19.6089		0.0696789	4.18073
																										0.0320394	1.92236		0.166098	9.96588
																										0.00665368	0.399221		0.0961871	5.77123
																										0.00790727	0.474436		0.0187157	1.12294
																										0.0105809	0.634854		0.0078751	0.472506
																										0.0575235	3.45141		0.0129062	0.774372
																										0.012469	0.74814		0.0161879	0.971274
																										0.0270412	1.62247		0.121191	7.27146
																										0.0678899	4.07339		0.0183334	1.1
																										0.0184221	1.10533		0.0180973	1.08584
																										0.00976647	0.585988		0.0133649	0.801894
																										0.0026421	0.158526		0.0266393	1.59836
																										0.0294272	1.76563		0.0779784	4.6787
																										0.0711308	4.26785		0.0202514	1.21508
																										0.0182638	1.09583		0.0878922	5.27353
																										0.0384179	2.30507		0.18026	10.8156
																										0.0372704	2.23622		0.0444647	2.66788
																										0.115256	6.91536		0.0192066	1.1524
																										0.0343758	2.06255		0.0126538	0.759228
																										0.0754978	4.52987		0.0180095	1.08057
																										0.00482281	0.289369		0.16345	9.807
																										0.0145929	0.875574		0.176865	10.6119
																										0.135436	8.12616		0.0095237	0.571422
																										0.126395	7.5837		0.0171686	1.03012
																										0.0275881	1.65529		0.0163792	0.982752
																										0.0114333	0.685998		0.0902491	5.41495
																										0.00933365	0.560019		0.0186235	1.11741
																										0.00886497	0.531898		0.0254635	1.52781
																										0.010914	0.65484		0.037676	2.26056
																										0.0486213	2.91728		0.0402815	2.41689
																										0.0548314	3.28988		0.0227905	1.36743
																										0.025436	1.52616		0.0172912	1.03747
																										0.0110447	0.662682		0.0696863	4.18118
																										0.0103799	0.622794		0.0823239	4.93943
																										0.0541247	3.24748		0.114557	6.87342
																										0.0284703	1.70822		0.0995163	5.97098
																										0.0220963	1.32578		0.191066	11.464
																										0.0111684	0.670104		0.0109213	0.655278
																										0.0809405	4.85643		0.0276998	1.66199
																										0.0102182	0.613092		0.0417369	2.50421
																										0.00209074	0.125444		0.0158148	0.948888
																										0.0607769	3.64661		0.02544	1.5264
																										0.00906817	0.54409		0.121083	7.26498
																										0.191191	11.4715		0.0189121	1.13473
																										0.189768	11.3861		0.0361869	2.17121
																										0.0167902	1.00741		0.0239684	1.4381
																										0.0494821	2.96893		0.00504571	0.302743
																										0.0260396	1.56238		0.0637877	3.82726
																										0.286611	17.1967		0.0345652	2.07391
																										0.0437163	2.62298		0.129527	7.77162
																										0.0311534	1.8692		0.0212785	1.27671
																										0.0448969	2.69381		0.0267157	1.60294
																										0.0253055	1.51833		0.0441846	2.65108
																										0.0220649	1.32389		0.145153	8.70918
																										0.0380047	2.28028		0.220303	13.2182
																										0.123018	7.38108		0.0328894	1.97336
																										0.047924	2.87544		0.0414421	2.48653
																										0.014734	0.88404		0.0222343	1.33406
																										0.0154042	0.924252		0.0228754	1.37252
																										0.0147552	0.885312		0.00681025	0.408615
																										0.0155122	0.930732		0.0897809	5.38685
																										0.0345258	2.07155		0.00507502	0.304501
																										0.0796627	4.77976		0.0334132	2.00479
																										0.0310266	1.8616		0.0232144	1.39286
																										0.0173136	1.03882		0.00791113	0.474668
																										0.0373974	2.24384		0.0142726	0.856356
																										0.248084	14.885		0.0786773	4.72064
																										0.0368095	2.20857		0.065728	3.94368
																										0.037956	2.27736		0.131991	7.91946
																										0.0363094	2.17856		0.0281624	1.68974
																										0.0605626	3.63376		0.15762	9.4572
																										0.0155664	0.933984		0.060569	3.63414
																										0.00451356	0.270814		0.0277242	1.66345
																										0.0651399	3.90839		0.0697817	4.1869
																										0.0517648	3.10589		0.0226312	1.35787
																										0.20016	12.0096		0.0387977	2.32786
																										0.134311	8.05866		0.0236943	1.42166
																										0.0214703	1.28822		0.011478	0.68868
																										0.0923503	5.54102		0.0292702	1.75621
																										0.0808742	4.85245		0.0319932	1.91959
																										0.106697	6.40182		0.0308238	1.84943
																										0.101327	6.07962		0.0352914	2.11748
																										0.0670552	4.02331		0.0367483	2.2049
																										0.030683	1.84098		0.0754058	4.52435
																										0.0286462	1.71877		0.0440055	2.64033
																										0.122869	7.37214		0.0470041	2.82025
																										0.0964485	5.78691		0.0283523	1.70114
																										0.0567183	3.4031		0.129907	7.79442
																										0.0392132	2.35279		0.125638	7.53828
																										0.0259818	1.55891		0.0100617	0.603702
																										0.032381	1.94286		0.114072	6.84432
																										0.0272016	1.6321		0.033853	2.03118
																										0.021506	1.29036		0.0137288	0.823728
																										0.0623442	3.74065		0.0270696	1.62418
																										0.0319206	1.91524		0.0580818	3.48491
																										0.0297308	1.78385		0.0223892	1.34335
																										0.368377	22.1026		0.0286196	1.71718
																										0.0227004	1.36202		0.0495797	2.97478
																										0.0156486	0.938916		0.0538517	3.2311
																										0.0241343	1.44806		0.0196377	1.17826
																										0.034771	2.08626		0.0833076	4.99846
																										0.0238419	1.43051		0.0578749	3.47249
																										0.0214101	1.28461		0.138359	8.30154
																										0.0146003	0.876018		0.00840815	0.504489
																										0.0286709	1.72025		0.0331641	1.98985
																										0.0372098	2.23259		0.113011	6.78066
																										0.104457	6.26742		0.0967454	5.80472
																										0.011293	0.67758		0.0248461	1.49077
																										0.0643974	3.86384		0.0377771	2.26663
																										0.0461318	2.76791		0.0263144	1.57886
																										0.020278	1.21668		0.0329702	1.97821
																										0.0208615	1.25169		0.0232503	1.39502
																										0.0604341	3.62605		0.0380549	2.28329
																										0.0901429	5.40857		0.0243267	1.4596
																										0.0176052	1.05631		0.0362448	2.17469
																										0.0336585	2.01951		0.0178831	1.07299
																										0.108015	6.4809		0.0464978	2.78987
																										0.0331841	1.99105		0.112383	6.74298
																										0.0876922	5.26153		0.0497862	2.98717
																										0.0113212	0.679272		0.0278321	1.66993
																										0.0117985	0.70791		0.0191072	1.14643
																										0.0205604	1.23362		0.0846041	5.07625
																										0.019529	1.17174		0.0384865	2.30919
																										0.0167524	1.00514		0.0238639	1.43183
																										0.0923521	5.54113		0.0561206	3.36724
																										0.0613341	3.68005		0.0288723	1.73234
																										0.0056363	0.338178		0.0585496	3.51298
																										0.228215	13.6929		0.00952085	0.571251
																										0.0161788	0.970728		0.094792	5.68752
																										0.00491716	0.29503		0.0095715	0.57429
																										0.0109463	0.656778		0.00506713	0.304028
																										0.0195456	1.17274		0.0530205	3.18123
																										0.0106872	0.641232		0.0359631	2.15779
																										0.024481	1.46886		0.00549115	0.329469
																										0.0173702	1.04221		0.0198168	1.18901
																										0.0789505	4.73703		0.0379992	2.27995
																										0.0502164	3.01298		0.0779304	4.67582
																										0.157804	9.46824		0.00694392	0.416635
																										0.135289	8.11734		0.0774336	4.64602
																										0.00610237	0.366142		0.07518	4.5108
																										0.0502084	3.0125		0.0761824	4.57094
																										0.0529852	3.17911		0.0142168	0.853008
																										0.0859857	5.15914		0.0100598	0.603588
																										0.0227278	1.36367		0.00145826	0.0874956
																										0.0761133	4.5668		0.0132857	0.797142
																										0.0199149	1.19489		0.0270684	1.6241
																										0.00662631	0.397579		0.00448554	0.269132
																										0.0276641	1.65985		0.0123072	0.738432
																										0.056335	3.3801		0.00930179	0.558107
																										0.00325145	0.195087		0.0500211	3.00127
																										0.0169933	1.0196		0.0167134	1.0028
																										0.175566	10.534		0.0762324	4.57394
																										0.0157215	0.94329		0.0182087	1.09252
																										0.00681232	0.408739		0.0405259	2.43155
																										0.0238897	1.43338		0.0172201	1.03321
																										0.0676292	4.05775		0.0857527	5.14516
																										0.0488753	2.93252		0.0674941	4.04965
																										0.0242063	1.45238		0.00397204	0.238322
																										0.168416	10.105		0.0104616	0.627696
																										0.00916933	0.55016		0.106524	6.39144
																										0.00591658	0.354995		0.0266048	1.59629
																										0.00790068	0.474041		0.00176444	0.105866
																										0.00238604	0.143162		0.0986582	5.91949
																										0.0325991	1.95595		0.0090329	0.541974
																										0.00637985	0.382791		0.0116439	0.698634
																										0.0872926	5.23756		0.0136907	0.821442
																										0.0205623	1.23374		0.00793085	0.475851
																										0.184016	11.041		0.00755434	0.45326
																										0.178989	10.7393		0.039893	2.39358
																										0.00969705	0.581823		0.0202958	1.21775
																										0.0522556	3.13534		0.0488048	2.92829
																										0.031656	1.89936		0.0115065	0.69039
																										0.269891	16.1935		0.121911	7.31466
																										0.0263008	1.57805		0.511958	30.7175
																										0.0620977	3.72586		0.0232202	1.39321
																										0.177311	10.6387		0.00975459	0.585275
																										0.0274592	1.64755		0.0144706	0.868236
																										0.0198123	1.18874		0.000178307	0.0106984
																										0.0279065	1.67439		0.00594327	0.356596
																										0.0360105	2.16063		0.00419294	0.251576
																										0.0340462	2.04277		0.00897891	0.538735
																										0.0127591	0.765546		0.0130334	0.782004
																										0.0419846	2.51908		0.00750771	0.450463
																										0.0229632	1.37779		0.0584162	3.50497
																										0.00813658	0.488195		0.0145246	0.871476
																										0.0503401	3.02041		0.0418634	2.5118
																										0.0720345	4.32207		0.0105573	0.633438
																										0.0117426	0.704556		0.0304749	1.82849
																										0.0128039	0.768234		0.0200024	1.20014
																										0.26943	16.1658		0.1028	6.168
																										0.222525	13.3515		0.0519363	3.11618
																										0.0276019	1.65611		0.0188483	1.1309
																										0.0141191	0.847146		0.0104126	0.624756
																										0.031112	1.86672		0.0802158	4.81295
																										0.002085	0.1251		0.0268594	1.61156
																										0.0854439	5.12663		0.00634554	0.380732
																										0.0452141	2.71285		0.0607252	3.64351
																										0.00668362	0.401017		0.0105341	0.632046
																										0.0327965	1.96779		0.0167352	1.00411
																										0.0250328	1.50197		0.0512553	3.07532
																										0.162769	9.76614		0.0568039	3.40823
																										0.0103249	0.619494		0.0072579	0.435474
																										0.0105058	0.630348		0.0458889	2.75333
																										0.0389446	2.33668		0.0881194	5.28716
																										0.151325	9.0795		0.00808218	0.484931
																										0.0606259	3.63755		0.363386	21.8032
																										0.0279872	1.67923		0.126998	7.61988
																										0.0931848	5.59109		0.0533172	3.19903
																										0.0270425	1.62255		0.0180242	1.08145
																										0.0111291	0.667746		0.0391162	2.34697
																										0.0171531	1.02919		0.00986424	0.591854
																										0.00715117	0.42907		0.000701315	0.0420789
																										0.108252	6.49512		0.00905984	0.54359
																										0.0770393	4.62236		0.027557	1.65342
																										0.0396897	2.38138		0.00668268	0.400961
																										0.0346107	2.07664		0.00277987	0.166792
																										0.162145	9.7287		0.0172748	1.03649
																										0.0112209	0.673254		0.0784901	4.70941
																										0.0425889	2.55533		0.0208091	1.24855
																										0.0231007	1.38604		0.0119783	0.718698
																										0.0262277	1.57366		0.0297571	1.78543
[truncated: 1,902 more rows]

## Sheet: Sheet1
BAU 1/2/3/4	4.65	1.542	2.05583	3.17099		Vehicle NT	1.344	2.238	1.194	6.12	5.98995	6.1239		Vehicle TRANSPANT	1.194	2.652	0.2958
	1.02	0.5994	7.6482	3.1137			0.786	0.4536	2.166	2.4	12.1939	3.91608			0.702	2.688	0.63
	4.56	2.742	2.34661	2.58926			0.5436	0.5718	0.936	1.584	6.13362	13.6002			1.236	0.912	0.1932
	0.4416	0.774	1.7147	11.447			0.4218	0.2976	1.074	0.2034	6.2778	8.65524			1.98	3.99	0.4104
	2.334	10.44	2.95677	3.82277			0.654	2.742	1.02	2.076	5.43626	3.52705			0.4962	0.4536	0.3912
	1.122	0.978	2.19984	9.9153			0.3192	1.68	0.912	1.83	3.88528	5.30609			1.554	0.78	0.4896
	5.874	0.3906	3.54506	2.66356			7.8	0.1242	2.268	1.08	6.74076	5.09234			0.4614	1.14	0.01002
	0.954	2.526	2.7441	2.19157			0.27	0.6	0.654	0.72	3.0043	5.45715			0.996	1.476	0.216
	2.244	0.2718	2.41695	6.97914			2.694	0.3048	1.086	1.506	9.11892	3.53734			0.75	0.3954	0.459
	0.3342	3.234	7.06998	4.29388			14.28	1.722	0.606	0.828	6.63084	7.0641			0.4146	0.996	0.2976
	4.11	2.748	2.48544	1.19644			0.792	0.5094	0.648	0.462	5.94536	2.96105			1.14	0.5274	0.5904
	1.77	2.232	10.4657	4.85068			1.662	0.1656	0.5676	0.798	5.59134	2.62767			0.924	0.906	0.1884
	6.84	0.828	2.61069	2.47147			1.296	0.996	0.798	5.004	7.3002	7.51224			0.3756	0.756	0.2754
	1.026	1.152	13.036	2.12826			1.392	0.2766	1.44	0.5622	6.33222	4.70638			1.584	0.3288	0.2562
	1.482	0.4956	9.35028	2.55997			4.584	0.96	0.5028	4.464	4.68351	2.67943			0.2994	1.284	0.2088
	1.332	5.364	3.85195	1.81984			15.3	0.9	0.5748	0.5406	1.23205	4.25464			0.912	0.618	0.2586
	4.302	6.36	7.81728	3.8785			1.14	0.2058	0.726	11.4	5.52481	7.29942			3.816	0.2742	0.2814
	1.854	0.594	6.55206	26.1665			0.5244	0.2442	0.612	1.002	3.61084	2.59633			0.888	0.4614	0.2136
	2.226	0.3024	9.36942	1.68914			0.732	0.78	5.256	0.0924	4.29344	2.82845			2.376	0.1638	0.01692
	4.806	0.3498	2.83214	2.60877			0.978	0.5088	0.51	6.9	7.4016	5.07077			0.96	1.494	0.0732
	7.5	1.362	5.08331	1.87085			0.894	1.05	0.4506	0.972	3.79211	1.95552			2.358	0.714	0.0864
	1.56	6.42	4.38245	2.79243			4.902	0.1116	1.044	4.116	0.503518	3.54846			0.1806	0.5364	0.2964
	0.5436	0.822	6.276	3.01285			8.16	0.798	0.606	0.1692	2.06438	8.23248			0.762	0.1842	0.04236
	4.77	0.5814	18.8887	4.47037			3.168	1.038	0.81	3.522	2.19877	7.19772			0.4476	0.966	0.2952
	10.8	0.5064	2.71445	2.62817			0.978	1.242	0.684	1.188	1.07477	5.8498			0.4926	1.2	0.2646
	0.888	0.5388	5.50013	2.36798			1.65	0.225	0.4422	3.3	0.826398	3.21736			1.746	0.2172	0.4842
	2.712	5.982	2.12748	1.60781			0.87	0.972	1.914	0.2526	4.26339	2.98303			0.1494	0.5028	0.4044
	1.77	1.026	5.80519	2.53129			2.064	0.5472	0.5244	4.464	0.651522	3.07642			2.106	0.117	0.3678
	1.026	2.352	0.6414	7.21914			2.286	0.636	0.654	1.83	1.71099	2.31493			0.1638	0.5352	0.2904
	0.5178	0.4314	1.85962	1.66599			4.218	0.1872	0.63	0.426	7.74768	2.18133			0.99	0.648	0.1938
	6.54	5.772	12.7867	2.53694			0.63	0.738	0.228	0.04344	1.43061	5.75263			0.36	0.3798	0.486
	1.17	1.866	1.72628	1.91137			1.812	0.1602	2.742	3.81	2.61101	1.26029			0.5472	0.1122	0.2376
	7.68	0.5946	1.28938	2.34064			1.002	0.2082	0.123	1.44	4.07846	0.669558			1.98	2.064	1.824
	1.686	2.052	2.77138	2.7627			4.278	0.2772	3.564	3.336	4.72994	2.91368			0.966	0.4566	0.0642
	1.71	7.74	4.54455	1.23838			2.076	0.804	0.0612	0.483	2.94376	5.35819			3.792	1.926	0.1026
	5.586	1.182	2.79547	3.19367			3.42	0.132	0.3282	0.978	4.22796	1.76144			0.4602	0.2082	0.2118
	2.88	2.304	2.20928	1.23833			1.038	1.05	0.0612	1.608	1.57823	2.54338			1.62	0.05094	0.4974
	2.478	2.154	7.14084	1.45273			1.032	0.78	0.978	3.762	1.98913	5.90467			0.696	0.9	0.3492
	2.088	1.35	2.96785	1.03208			0.1578	1.734	12.9	0.285	0.594013	0.510679			0.978	0.2034	0.1464
	6.3	0.606	8.48568	0.381203			4.71	0.4044	4.29	2.778	1.21328	1.26253			0.372	1.302	1.944
	2.544	0.1302	5.55557	11.4627			3.402	1.896	0.285	0.4692	2.72945	4.66728			0.786	0.2106	0.3516
	1.35	2.712	3.09627	2.76885			0.4308	0.4782	0.0495	4.632	1.63187	2.18809			0.714	0.2472	0.3984
	2.784	0.4878	5.17042	2.08591			0.5034	0.192	2.988	0.2988	2.07458	0.665706			0.834	0.3582	0.072
	1.554	3.516	4.22491	14.5271			1.536	0.3696	0.2712	5.298	4.03095	1.34188			6.24	2.772	1.188
	4.458	2.43	4.40546	2.36218			3.882	0.78	7.38	3.126	2.02229	2.05156			0.3036	0.3756	0.648
	1.788	0.2274	3.49984	1.82911			2.628	0.2868	0.135	5.436	0.66288	1.61383			0.5676	0.4926	0.786
	1.152	0.0762	1.80271	8.23776			3.996	0.2322	0.4014	2.184	0.982206	3.45463			0.5862	0.3732	0.576
	1.242	1.788	3.08758	1.87468			0.912	0.3672	2.382	0.162	4.15157	2.67148			0.3792	1.164	0.864
	1.542	1.974	4.77932	2.37179			0.99	0.804	0.1158	8.1	0.381384	2.06371			0.948	0.954	0.654
	1.134	1.968	9.9123	1.40156			0.648	0.594	8.7	3.648	1.47582	5.30122			0.768	0.768	0.12
	2.67	0.4182	2.17391	1.69912			2.442	2.496	0.1752	1.938	11.2063	3.43877			0.5622	0.3444	0.72
	0.5658	7.26	3.28883	0.680916			5.448	0.4092	0.4308	0.1818	2.22884	1.87021			0.4728	0.744	0.1614
	3.324	1.212	1.06853	4.08524			1.56	0.804	1.152	5.226	1.82631	7.37922			4.038	0.2376	0.1302
	0.678	0.114	11.7926	2.83808			0.2724	0.2538	0.648	1.44	1.41346	5.27676			0.846	0.3288	0.3246
	5.142	0.315	1.53018	0.16288			0.672	0.4812	6.36	2.262	3.38771	3.74621			1.362	1.824	0.75
	0.828	1.116	1.87315	1.44355			0.2886	1.65	0.2982	0.1056	0.794856	3.43594			1.902	0.1032	0.72
	0.3684	1.032	1.66982	1.01852			0.924	0.1854	3.084	1.992	11.9645	4.66729			1.374	0.201	1.902
	2.082	1.014	11.5817	1.05022			4.368	0.1644	0.4266	7.44	1.59518	3.91717			0.5586	0.816	0.5058
	11.82	1.008	1.9987	2.16181			2.538	1.614	2.088	0.732	1.04587	1.58018			1.542	0.582	0.624
	1.2	3.216	2.21583	0.772266			0.93	0.5448	0.2724	1.518	1.85713	8.36868			0.63	1.086	1.014
		0.2232	4.9159	3.50172			0.162	0.786	1.02	7.62	1.25567	5.2765			0.4152	0.678	0.468
		5.604	1.99907	0.902472			0.696	0.2922	0.3096	5.028	3.37825	11.398			0.906	0.78	0.4122
		6.96	0.73638	0.130462			1.992	0.579	8.46	2.688	0.65823	1.31492			1.128	0.279	0.684
		2.838	2.02143	1.33287			0.4386	0.3654	0.04428	0.5892	5.45872	4.85541			1.278	0.936	1.746
		7.38	2.52926	0.129622			1.104	2.262	4.302	0.63	1.05985	1.12116			1.068	1.512	0.63
		4.524	1.23296	0.571543			6.06	0.33	7.86	1.26	0.228178	5.27314			1.056	4.176	0.4632
		0.04482	4.77445	9.24204			3.18	0.2454	0.0774	5.652	2.74808	5.39309			0.936	0.111	1.104
		2.112	1.18097	1.72042			1.836	0.1968	0.03288	4.608	1.18859	1.71632			0.906	0.4446	0.2976
		1.014	4.67342	3.87793			0.99	0.63	9.54	0.2418	2.42795	4.2428			0.726	0.972	0.4896
		5.412	4.03428	4.96131			1.08	0.78	0.1206	0.4986	1.24281	2.49801			0.12	0.3222	0.456
		2.028	3.49256	3.61295			1.716	0.792	6.24	2.148	3.86179	11.4278			2.91	0.858	1.284
		0.5604	1.59115	0.455159			0.69	0.2676	0.1866	0.405	2.56438	4.20156			0.636	0.75	0.2958
		0.099	4.75096	8.1747			0.3306	0.2514	3.636	2.586	0.586873	2.55386			0.2706	0.798	0.4254
		0.285	1.87499	1.72529			11.22	1.158	0.2508	0.02838	2.38245	3.53323			1.782	1.86	0.4176
		0.702	1.36582	7.3812			2.322	0.3102	1.29	1.026	1.18174	6.30864			1.83	0.1968	1.284
		1.47	1.46158	0.274242			0.2874	2.67	7.32	0.555	2.56045	3.45774			2.778	3.468	0.1524
		0.816	2.01329	3.12772			1.566	0.3078	0.3066	1.422	0.954576	1.93748			0.4896	0.3852	0.1512
		1.95	2.89409	1.27659			0.3582	0.255	0.5718	4.872	2.50734	3.13697			0.804	0.138	0.684
		0.0906	1.72789	5.39703			0.696	1.326	1.848	0.4446	4.85925	9.54822			0.786	0.0738	1.476
		0.69	0.65952	2.75783			0.768	1.092	7.26	4.986	0.922014	2.65936			2.862	0.93	0.3192
		3.576	18.0829	2.46826			1.944	2.244	0.5586	1.848	1.14548	6.8286			0.852	0.4938	0.4926
		4.812	1.61618	1.62164			4.338	0.5568	0.2982	0.948	1.08972	0.830688			0.21	0.846	0.5286
		7.86	2.4956	1.17174			1.248	0.6	28.5	1.206	1.21222	0.297944			1.638	0.4278	0.606
		1.476	1.16696	3.78772			11.16	0.5898	29.7	3.042	0.0654246	2.10385			0.72	1.326	0.648
		3.906	1.6131	5.86675			1.956	1.212	14.82	2.844	0.947856	5.56948			2.874	2.094	0.4692
		0.4842	0.394801	0.677394			1.392	2.244	0.84	4.068	1.51438	2.42115			0.1602	0.447	0.732
		0.858	0.742944	5.16937			1.11	0.5286	14.76	7.38	0.572345	4.34653			0.672	0.2976	0.9
		0.24	3.24023	0.80925			0.4806	2.61	3.504	0.4206	1.65158	0.497187			0.654	0.105	0.4962
		0.411	0.707142	1.73571			1.734	2.646	15.06	4.146	1.3303	4.48141			4.782	0.2634	0.3876
		3.096	0.734616	2.54933			0.75	0.363	0.1878	8.46	0.72663	2.20963			0.606	0.4938	0.3846
		1.164	3.47483	2.05129			2.22	2.076	0.3858	3.666	0.886734	4.57676			1.608	0.876	1.092
		2.352	0.979782	2.14203			5.67	0.273	2.256	2.82	2.35947	2.08271			1.206	1.098	0.1872
		1.254	2.85822	4.36666			3.144	2.22	3.462	7.08	5.45543	3.73592			1.26	1.614	0.261
		1.59	4.0131	2.70727			1.056	0.0732	0.477	4.758	1.79653	3.78994			0.5376	0.5994	0.369
		0.117	0.995562	1.46089			1.134	1.734	0.2016	10.44	1.66373	4.70801			9.72	2.082	0.5718
		0.2286	13.1725	14.7161			0.5664	0.5526	0.417	0.75	1.23698	2.16889			0.27	0.2442	0.1866
		1.962	10.2322	4.35388			1.11	0.2208	0.816	1.968	2.105	3.39846			1.248	0.3936	0.2664
		0.882	2.95678	2.04156			6.36	0.888	6.54	4.704	1.56485	4.33117			4.77	1.014	0.402
		4.434	0.240652	3.4781			2.592	2.604	0.3744	3.744	8.3958	5.76023			0.4356	0.906	0.4272
		1.068	2.49322	0.181029			4.278	1.632	0.564	0.678	0.338276	0.844398			0.996	0.4662	0.3906
		0.225	0.555026	5.50391				1.71	2.19	2.736	0.532276	3.26654			0.96	0.4992	0.0984
		2.022	3.01924	2.46879				0.0936	4.644	0.798	0.928848	3.23791			1.416	0.978	0.489
		0.81	13.1033	1.80229				0.3744	0.636	1.398	2.16016	6.27678			0.294	3.372	0.2832
		5.688	1.47565	2.85261				0.2658	0.1818	3.768	4.87057	1.89049			7.98	16.08	0.2688
		0.744	3.30824	9.55908				1.362	0.573	3.876	1.09637	3.47402			0.2124	2.034	0.3744
		0.5124	1.67486	0.868602				0.756	0.894	1.254	8.22234	2.37886			1.386	0.4458	0.798
		0.2652	1.97621	1.16602				0.1848	2.574	3.948	3.71473	7.64304			0.5868	0.858	0.255
		0.5676	12.1171	2.63248				0.5076	0.396	7.44	4.56187	0.960192			0.804	0.2322	0.3114
		0.816	0.728094	2.29898				1.086	0.2286	1.374	6.20382	2.31286			1.068	0.2442	0.2952
		0.96	3.09884	2.84737				0.1692	0.2562	1.854	4.91167	3.29784			1.164	0.0846	0.3072
		1.326	1.36666	1.80022				0.708	1.116	0.768	4.27889	5.44138			0.852	0.2664	0.2898
		1.494	1.86229	1.56403				0.2352	1.878	3.042	4.89257	2.81806			1.116	3.306	0.2214
		0.9	1.75662	0.673602				0.846	0.2934	8.28	4.36245	2.4442			0.3912	0.2448	0.4098
		1.83	0.652518	2.67736				0.195	0.2136	2.154	2.74501	3.68089			3.228	8.52	1.332
		0.5874	2.37581	0.731958				1.788	0.33	1.482	4.51564	2.41837			1.458	0.2886	0.27
		0.9	4.16786	1.21543				1.656	1.134	2.034	4.63084	3.81368			1.698	0.684	0.1854
		2.982	1.90193	0.569549				0.1446	3.762	8.28	3.07643	0.918582			0.3948	0.612	1.194
		1.878	9.76752	0.311444				0.678	0.1266	0.63	1.36623	3.00004			2.376	0.3048	0.4134
		1.8	1.24516	13.6519				0.5826	0.2328	0.0696	4.33512	5.8193			0.4458	0.195	0.2838
		2.244	0.88698	4.49884				0.5802	0.624	1.086	7.00374	6.33924			4.08	0.1506	0.3678
		2.778	1.92535	0.979164				0.894	1.572	1.668	1.07209	3.06788			0.654	1.206	1.062
		0.804	1.58516	0.745746				0.2982	2.46	9.36	3.82109	1.24069			1.566	0.918	0.3318
		0.3834	18.8631	0.408175				0.822	0.1644	0.9	1.91599	4.9912			2.346	0.3018	0.5736
		1.278	3.63933	1.10667				0.756	0.1866	1.038	2.91694	5.46949			1.05	2.028	0.5904
		0.3876	1.65613	2.28379				1.692	1.032	0.936	4.27226	7.39236			1.23	0.4224	0.696
		0.555	2.9637	4.6654				0.942	4.752	1.668	2.13515	3.12847			7.08	0.3552	0.4542
		0.333	1.72029	0.771228				0.4962	0.672	1.308	1.88201	3.14028			1.836	0.75	0.762
		0.5178	2.28044	4.22753				0.942	0.216	0.4584	3.3503	3.33942			10.26	0.3492	0.672
		0.912	3.61865	1.96543				0.75	0.762	0.5574	1.93872	4.42099			0.441	0.357	0.93
		0.834	13.549	4.26915				1.5	1.404	0.84	2.37024	1.49458			2.628	0.411	0.525
		0.1602	1.77849	10.9667				1.65	3.198	0.2916	2.5316	1.92097				1.188	0.528
		1.812	1.25441	2.30663				0.654	0.4026	6.96	3.60883	1.59066				0.5886	0.4686
		2.616	2.59748	1.66282				1.128	0.744	1.704	1.58499	5.17819				0.183	0.5274
		1.422	19.5853	4.50524				0.78	0.2562	0.3738	1.61004	3.77888				0.0804	1.038
		0.252	2.1115	6.53142				0.798	0.906	0.1908	3.77528	4.32644				1.722	0.96
		0.684	5.12348	0.392816				1.032	3.312	0.912	1.78837	4.19206				0.702	0.978
		2.388	2.31378	2.01467				0.3834	0.4758	0.555	1.10192	5.04383				0.5616	0.2052
		2.418	2.02695	1.83514				1.008	0.4542	0.1128	1.93533	11.8388				0.0618	0.738
		0.948	1.58329	1.08354				2.556	2.178	20.88	2.0447	1.51802				0.2928	0.9
		1.956	1.63553	1.33337				0.2892	11.88	1.26	2.13969	2.42183				0.2442	0.9
		0.3678	1.78613	2.18203				3.228	0.1272	0.1692	0.73377	4.17254				0.36	0.966
		2.706	2.13043	1.13065				0.1548	0.3924	0.654	3.02773	2.99426				2.478	0.99
		0.3384	1.98442	1.6126				0.579	0.1296	1.602	1.98148	13.4208				0.03186	1.254
		0.3636	1.85654	4.32382				0.0978	0.3426	0.774	0.81483	1.28425				0.822	1.866
		1.542	1.61933	2.10467				0.4998	10.2	4.794	2.084	5.05147				0.9	0.804
		0.591	2.50342	5.07385				3.324	0.03	0.798	5.11853	2.71112				3.462	0.648
		1.272	10.491	1.46326				0.2244	0.2892	0.1878	1.50908	3.64124				1.428	1.002
		0.297	2.62867	8.65638				0.3054	0.2616	0.654	1.95593	9.06462				0.3906	1.506
		0.3246	1.59106	0.810828				2.016	1.686	1.254	1.45673	2.39784				0.3222	0.4512
		0.738	1.68579	0.222991				0.5562	2.052	1.662	1.14069	1.58084				2.094	0.4332
		1.182	1.48198	7.0719				2.712	0.3	1.134	0.643932	0.819684				0.3852	0.3024
		2.952	9.13728	3.82625				0.462	0.096	0.1542	2.19485	0.746232				0.4242	0.702
		0.4584	7.335	1.86487				0.321	0.4134	0.4992	3.14293	3.3857				0.63	0.3792
		1.65	2.64066	2.48801				0.6	0.63	3.06	0.5665	0.835974				1.29	0.3288
		2.268	5.23073	2.44367				0.336	4.098	1.872	0.747282	6.5943				1.824	0.51
		1.92	1.77134	2.39821				3.816	0.3078	5.172	1.04881	2.81313				0.3594	2.112
		0.0852	3.41699	6.14604				0.0363	0.732	0.324	0.667908	2.07584				1.458	0.3714
		0.3006	5.53022	8.46804				0.4854	0.4002	0.5532	1.02372	7.29792				1.614	0.2688
		0.702	1.81933	2.04809				0.5886	0.672	0.1068	0.942786	0.866688				3.078	0.3594
		0.5136	1.71056	1.09153				0.78	2.028	7.08	1.17169	1.2683				0.4752	0.828
		1.944	1.41052	0.560285				0.5742	4.062	0.774	1.16142	3.53146				0.1692	0.1002
		3.618	1.05817	1.5731				1.98	0.5526	2.184	2.13025	2.816				0.678	0.1884
		4.95	12.7204	0.464594				0.744	0.3882	1.02	1.7355	10.2337				0.288	0.2274
		1.458	2.57092	4.4269				0.3828	0.3918	0.4638	1.97536	4.38119				0.4836	0.72
		1.284	3.27544	0.917976				1.128	0.93	8.28	3.16956	0.75318				0.2772	0.444
		1.572	2.03847	1.1327				0.1776	0.5802	1.536	1.19407	2.14124				0.3246	0.2574
		0.48	1.91473	10.2542				2.148	3.66	7.68	1.99112	1.06522				1.2	1.632
		0.606	4.99544	1.54135				0.678	0.513	18.66	1.34035	8.09112				4.134	0.4626
		0.4728	2.1136	0.703956				0.5232	0.4668	0.1818	1.25003	0.763074				0.291	0.4482
		0.1704	2.86375	1.42807				1.29	0.285	0.858	1.46369	7.98144				0.822	0.4164
		2.094	1.49296	2.28411				0.732	0.9	3.126	2.03657	2.59481				1.152	1.56
		1.632	2.27406	2.28217				0.1254	0.942	0.4956	1.01984	3.69781				0.4902	0.1074
		2.004	1.56672	4.47911				2.172	5.19	9.84	1.40608	4.7672				1.89	0.2832
		1.392	2.12036	8.62968				0.5148	0.33	13.02	0.78402	3.27757				2.004	0.288
		1.938	2.39327	12.8792				1.104	0.4644	0.3522	1.11965	4.34215				0.2622	0.786
		0.4368	6.26238	0.491713				0.654	0.708	0.5094	0.935424	0.8832				0.2334	0.3456
		0.612	2.07683	2.5783				3.222	0.846	2.154	3.74245	1.82998				0.2994	0.159
		0.504	1.98889	2.01796				0.5508	0.936	1.272	0.658278	6.66006				0.1542	0.3072
		0.2088	4.64822	8.29998				1.224	3.984	5.496	2.37193	3.55055				1.128	2.346
		1.32	1.85241	1.54592				0.606	0.5976	0.648	2.01898	0.46627				2.082	0.2976
		0.5646	3.03101	1.45443				0.2274	0.168	0.075	1.48545	1.15661				0.4146	0.1722
		2.286	7.14756	0.871116				2.34	0.1452	0.0774	1.22263	3.26128				0.5844	0.1986
		3.078	3.38263	2.23384				2.22	0.4704	4.758	1.7368	0.932046				1.212	1.086
		0.5658	2.5816	5.50005				3.018	1.698	3.408	1.31843	2.31727				0.858	0.2862
		0.852	1.07818	16.4223				0.5946	1.104	1.938	1.8924	1.65793				0.9	0.1476
		0.816	1.77195	2.28172				0.03162	0.1932	0.3564	1.27704	2.90863				0.369	0.2574
		0.387	6.861	2.08354				0.828	0.45	1.092	0.426781	1.54739				0.762	0.447
		0.5148	1.27382	2.39849				0.2028	0.5082	4.332	2.0166	3.08746				0.75	0.099
		0.3252	2.24807	5.85259				1.914	0.882	6.36	1.0938	6.17022				0.2214	0.174
		2.106	1.9364	2.52121				0.3204	2.022	1.56	1.05927	1.7174				1.62	0.1794
		4.254	2.23007	3.87108				1.32	0.3954	6.36	2.60105	1.78589				0.3486	0.2844
		2.286	5.33228	1.48369				0.2832	0.2262	0.2976	2.43613	4.36972				0.2358	0.09
		1.122	1.21261	11.8078				0.4092	0.1098	0.3618	1.64711	5.41635				0.5082	0.1332
		2.076	1.45673	2.22264				0.51	0.2586	1.512	2.32684	2.63586				0.132	0.198
		0.1164	0.84099	0.945366				0.3978	0.309	6.66	4.76639	2.66184				0.792	0.5238
		1.356	0.853458	2.22193				0.339	1.254	2.922	1.96911	3.93843				0.1626	0.3246
		6.48	1.64445	2.75559				1.716	0.513	14.52	1.90007	5.8737				0.273	0.4314
		0.0906	2.73168	2.07274				0.744	0.285	0.3342	1.02607	8.13174				2.184	0.075
		9	0.930942	2.55437				1.626	0.4284	0.498	1.80116	3.86205				0.402	0.666
		1.032	0.608532	1.03429				0.4776	0.2952	0.3876	3.25265	1.47569				1.128	0.4842
		0.936	1.42623	1.91061				1.2	0.2934	10.32	3.7306	4.64994				0.369	0.4182
		1.89	1.06121	1.84063				0.636	3.096	2.994	1.74281	3.00157				0.2754	0.636
		4.764	0.16677	4.7743				0.4758	0.5946	6.12	1.69164	1.71952				0.528	1.836
		4.548	0.762348	1.95813				0.597	0.0948	0.4386	1.12158	7.64922				1.146	1.668
		1.68	12.34	2.58245				0.2886	0.1494	0.2424	0.681702	3.2564				1.074	0.327
		2.628	1.2318	5.17387				1.152	0.1734	0.2184	1.56181	2.43718				0.834	0.5712
		0.9	3.24939	2.17784				0.822	0.762	0.516	1.17871	1.53812				0.02736	3.558
		0.606	3.30698	0.887202				0.5394	0.846	11.82	0.592964	4.10522				0.1422
		1.23	1.14046	1.69788				1.368	0.1092	2.016	3.49643	0.316273				0.858
		0.5148	12.1943	2.46971				0.1188	0.0954	9.54	2.35355	3.81845				0.5202
		0.612	3.95788	0.43034				0.5328	0.4686	0.423	2.8324	3.22517				0.726
		0.678	2.07824	1.06327				0.2448	0.1314	0.417	1.00162	2.00042				1.752
		1.356	1.88489	2.30387				0.126	0.1908	0.3498	6.51888	4.93203				0.1806
		3.252	1.38316	0.556949				0.762	0.01842	1.038	1.66541	5.15296				0.2838
		1.998	0.917118	1.04667				0.4356	0.636	16.98	3.8432	3.28671				0.2094
		1.536	2.57019	1.3987				1.074	2.088	4.896	3.87617	3.8372				1.446
		4.386	1.9042	6.61338				1.074	0.3192	11.52	3.69521	1.45703				0.4662
		9.6	1.03628	1.53757				1.056	0.219	0.2418	1.80111	2.43436				0.174
		0.5928	3.39238	3.69464				2.124	0.4512	0.1962	5.96052	0.982122				0.1374
		0.654	1.84327	0.903486				0.03552	0.321	0.924	3.2605	3.39085				0.3888
		1.854	2.19392	1.25879				0.87	0.1554	9.54	12.556	5.90668				0.3006
		1.266	3.72839	5.43281				0.642	1.074	8.46	1.65739	2.73592				0.84
		14.7	3.53276	0.396908				0.4128	0.63	8.52	2.71148	2.11783				0.3204
		1.452	4.35848	1.111				0.81	0.942	0.5424	0.78516	3.28885				0.0786
		1.062	3.8286	1.97164				0.3264	0.2598	0.3528	1.0891	3.19646				0.333
		4.578	3.22647	0.61389				0.3	0.222	1.176	1.66328	5.82101				0.57
		0.5832	4.36301	1.31854				0.3012	0.05166	7.02	1.49084	2.14019				1.368
		0.99	2.68633	4.33378				0.792	0.654	3.696	13.4248	3.17212				0.684
		0.744	3.45548	4.37971				2.268	1.074	0.4902	0.770232	0.727296				1.566
		0.558	2.71925	5.64017				0.66	0.708	0.4236	1.69391	2.16415				0.2928
		1.002	2.31136	1.28527				3.462	0.2646	0.972	0.729438	2.74607				0.648
		0.714	1.67923	3.60639				0.2226	0.5184	10.5	1.44394	4.40018				0.162
		2.532	3.90751	2.54173				0.02262	0.1548	0.435	1.43689	1.14902				1.248
		3.078	25.3605	1.91764				0.2838	0.2376	0.4056	1.35259	4.7725				0.1026
		2.274	1.90845	0.543806				0.888	0.303	0.924	1.45168	4.39243				0.0858
		0.726	9.61326	1.50349				4.758	0.828	0.684	0.917364	1.98444				1.926
		2.994	10.5743	2.00129				1.464	1.116	9.96	1.70191	0.981294				0.5958
		5.706	4.32819	0.46378				0.636	0.2034	0.822	1.8637	2.41414				0.0792
		0.588	5.7544	2.5334				1.89	0.3708	1.116	1.23562	0.920844				0.2664
		3.288	17.569	6.60774				0.105	0.4548		3.16109	2.67782				0.69
		1.944	3.63068	1.84955				1.692	0.3282		0.571091	7.1856				0.876
		0.3792	5.96156	1.11121				0.45	0.4356		1.68589	1.32263				0.1836
		2.094	5.93083	1.40297				1.458	0.204		1.79205	1.90465				0.1686
		2.196	3.64159	3.24166				1.632	0.612		2.85282	11.4126				0.732
		0.66	3.43846	0.86397				1.446	1.14		1.87774	0.776568				6.54
		0.5328	3.48712	2.58199				1.416	0.3804		0.959862	0.233701				0.1362
		0.666	2.77894	0.914388				0.3534	1.284		2.46336	1.67667				0.2622
		0.546	5.54407	2.19848				2.1	0.1302		1.93529	1.81456				0.3102
		0.5022	5.78303	6.8568				1.02	0.3654		4.10338	1.40839				0.2262
		0.1518	5.85541	0.70305				0.888	0.0978		3.08659	2.54312				0.138
		0.5736	8.2995	0.867624				1.356	0.1386		1.0391	0.852666				0.666
		0.4644	3.00502	0.993384				1.986	0.5364		1.7212	0.665604				0.3036
		0.912	3.15221	1.13923				2.082	2.01		1.44361	3.27195				0.1398
		2.904	3.51214	0.20626				1.404	0.213		6.30324	5.30602				0.714
		2.052	3.61047	5.01905				1.59	0.2082		1.95328	0.944376				0.3876
		0.726	1.33021	2.39179				0.774	0.2934		1.30537	6.2916				2.214
		1.842	2.03654	0.453001				1.026	0.4122		3.47872	0.780522				0.2334
		0.798	2.42482	1.08769				0.774	0.684		2.57563	1.39681				0.513
		3.486	2.90956	1.92308				1.8	0.684		5.09121	2.91913				0.4728
		0.1116	2.10305	3.48812				1.626	2.826		2.17088	2.8543				0.942
		1.182	2.23625	0.24823				2.568	0.2796		2.46759	0.980394				0.792
		0.384	2.82104	0.238198				1.416	0.5646		1.96622	3.82234				0.2604
		2.526	3.52542	1.25687				2.13	0.4548		1.61683	0.593968				0.0924
		0.3762	2.12039	1.17562				1.398	0.678		2.2939	4.54153				5.352
		1.404	16.572	1.04614				1.194	0.666		3.23209	3.34219				0.465
		5.412	7.46334	0.798762				0.972	0.01902		2.47381	4.28935				0.5256
		0.3768	12.1566	3.03361				0.648	1.026		1.52993	2.0331				0.0852
		8.4	3.73031	3.52206				1.506	0.5736		3.27491	3.93542				0.222
		0.624	3.18754	1.34669				1.944	0.1032		0.803076	1.01918				0.2544
		0.816	15.2113	1.58648				3.912	0.05478		1.40728	4.2229				0.4188
		0.804	5.02958	2.61385				2.97	0.1164		4.68282	0.982734				0.1086
		0.942	3.39031	2.18044				4.848	0.3048		1.67422	2.93994				1.134
		1.356	2.83486	0.382649				2.7	1.8		1.97267	1.64896				0.3636
		0.66	3.97596	4.441				3.672	2.772		2.69384	2.07956				0.87
		2.418	3.94543	0.4384				0.2574	0.147		5.04638	4.94792				0.297
		1.884	2.64067	0.689064				1.212	0.5502		1.03277	0.141518				0.372
		0.66	1.43332	6.03978				0.4416	0.2028		1.40779	1.05958				0.2106
		1.044	4.47754	1.62529				0.744	0.1818		3.69803	3.15413				0.1854
		2.604	5.07864	0.363005				2.088	0.0846		3.25988	4.68314				0.3462
		4.428	4.67925	1.29069				2.64	0.1938		1.67077	1.32645				0.972
		0.0834	4.84481	0.943356				2.256	1.554		1.2487	1.57312				0.666
		1.482	2.51576	0.493132				2.37	3.132		2.26915	1.57195				0.2646
		0.648	3.15104	4.66214				3.942	0.216		0.962604	2.52044				0.342
		3.054	3.19458	0.188136				3.234	0.594		1.35404	2.1721				0.3942
		0.78	4.4213	4.82125				1.332	0.714		2.49506	2.06672				4.266
		1.146	0.96678	1.36623				1.26	0.96		1.58731	2.57258				0.3942
		6.3	3.12866	1.6184				1.038	0.5196		5.63302	1.1944				0.1122
		0.4848	2.59612	1.2132				3.264	0.774		1.85636	1.19837				0.216
		0.4272	2.76913	2.31244				1.638	2.052		1.90177	2.25964				0.04356
		5.022	4.0672	0.801144				2.34	1.5		1.16745	2.54112				0.02064
		0.4386	3.35391	1.45219				2.622	0.636		2.58179	4.74492				0.5664
		0.531	3.15666	1.91876				2.682	1.104		1.05883	2.04036				0.636
		0.75	3.60819	0.531328				0.852	0.5832		0.73659	5.5768				1.794
		0.792	2.30779	0.14554				3.126	0.5562		0.71727	1.64003				1.476
		0.612	2.46913	1.54402				1.494	0.5394		1.93769	3.62212				0.2418
		1.098	1.95991	1.94574				1.284	3.468		0.73692	1.50604				0.4926
		1.674	10.8311	0.441749				1.95	1.602		0.535778	1.01872				0.936
		1.152	2.84434	0.847242				2.058	0.666		0.589077	6.89466				8.52
		0.834	3.98205	5.51393				0.84	1.056		1.50038	1.68622				0.1548
		1.152	13.4136	3.90488				1.524	0.924		0.853458	0.984132				0.1182
		3.432	3.30972	1.99282				1.494	0.894		1.01655	0.510296				0.924
		2.22	2.8323	0.790656				1.518	0.84		0.449572	1.58486				0.0804
		0.936	0.925854	2.59993				0.672	2.166		2.17072	1.25242				0.5082
		1.374	2.6342	8.21238				3.408	1.902		0.482117	1.87976				0.864
		0.876	2.48123	0.6918					0.684		1.33768	10.4861				0.4872
		2.166	2.21135	0.0618342					0.912		1.80708	1.19178				0.75
		1.824	14.4515	1.08751					1.548		2.73122	1.53166				0.1356
		1.602	3.87889	0.485248					1.518		1.66904	1.25296				2.46
		0.804	3.33749	2.23821					1.614		2.90913	2.47479				2.238
		3.228	5.16992	0.867762					1.656		2.44066	1.37227				3.192
		0.738	3.83848	6.31368					2.91		2.60666	0.894672				0.3816
		0.816	2.10547	3.88078					1.296		1.65377	5.70514				0.3858
		0.558	3.02599	4.20627					1.542		3.28541	1.02437				0.888
		0.966	2.70956	1.88149							2.90005	1.09485				0.2688
		0.5742	3.84161	1.53627							6.0054	1.01791				0.1944
		0.708	2.18443	3.35081							2.10667	5.48306				0.04848
		0.0912	2.64241	1.1281							1.53382	2.39055				0.714
		0.912	1.28711	1.06934							1.58522	3.8479				0.1458
		2.22	2.04079	1.29628							5.63621	20.192				0.2424
		1.476	3.20673	1.8082							1.16055	1.55698				0.1578
		1.602	4.07226	0.61875							0.395551	1.97649				1.32
		0.798	4.12669	0.936312							0.899874	0.423499				2.076
		1.158	3.10155	0.574259							1.25934	2.65564				0.99
		0.1758	7.45872	2.8393							0.927732	2.70161				0.0702
		1.08	2.49965	5.65232							1.16521	3.9391				0.126
		1.086	6.22338	1.31737							4.75798	4.95794				0.9
		1.11	10.0817	0.803844							0.610836	3.30706				0.2532
		0.666	2.03633	5.75462							1.25941	2.75004				0.2772
		1.53	4.22582	10.5527							0.530547	1.37585				0.1842
		0.1938	3.29294	0.985794							4.53128	5.60235				0.5022
		3.822	2.19223	1.9442							0.705246	1.17976				0.636
		3.48	3.96064	1.9508							1.96904	3.81689				1.128
		0.5406	1.84927	2.00581							4.01168	19.133				0.3504
		1.116	4.20155	0.882204							2.4664	1.39948				2.448
		0.5526	2.74108	10.3583							2.6716	1.74334				1.512
		0.2652	1.77701	1.58107							4.91847	1.31198				0.42
		1.944	14.2706	1.38193							2.57844	0.0853152				0.15
		0.3894	3.23139	0.946506							2.63986	2.24447				0.3168
		1.566	2.39699	0.871512							4.12282	2.0675				0.1686
		1.746	2.37481	5.65115							2.65434	3.92434				0.4032
		0.714	3.73744	4.6493							0.257428	2.75726				0.345
		0.09	1.08263	8.88594							4.28039	2.8857				0.2478
		1.038	3.51061	2.0401							0.96687	0.365003				0.2316
		0.648	1.60309	0.453743							1.51264	1.35904				0.1746
		0.99	2.75325	2.20691							5.66759	1.56815				0.5838
		1.512	2.01731	2.8393							1.70293	3.75454				0.3414
		0.5616	1.49026	0.392366							3.13969	7.48944				3.318
		1.314	0.724956	2.78315							1.51928	1.9679				1.764
		3.006	0.918606	12.7804							3.22128	3.16994				1.548
		6	0.941388	1.4312							0.870756	0.860436				0.2796
		0.5598	2.46263	1.24246							2.65199	1.02133				0.00774
		3.66	2.56068	1.29203							1.23007	2.52669				0.3276
		0.5916	2.55152	5.46829							2.16667	4.95767				0.5724
		1.416	3.66103	5.63429							1.83148	4.112				0.3582
		0.1848	1.1296	1.28976							1.95748	2.52887				0.666
		0.63	0.543322	1.41163							0.74175	0.784728				0.04896
		1.35	9.06558	2.06788							1.07731	0.24283				0.0435
		0.531	0.849402	2.95072							1.7707	3.57016				1.338
		3.24	1.78437	1.41611							2.67501	2.74405				0.0948
		0.96	3.54641	4.65713							1.86971	1.75463				0.3402
		1.422	2.79007	0.400671							0.845802	6.606				0.3696
		0.4788	0.798126	2.16023							0.6591	3.78484				2.634
		0.2004	1.06345	0.812328							3.53592	2.51138				0.04332
		0.636	4.12402	0.785814							3.29648	1.39243				0.5208
		2.112	0.680286	9.80352							2.90815	7.98336				0.111
		0.648	0.912204	2.29351							2.11571	4.89282				1.194
		1.248	12.764	1.39272							1.65365	2.9003				0.3306
		0.936	2.8471	0.940782							1.49176	4.1289				0.111
		1.116	2.00185	1.47476							2.55841	4.42973				0.3648
		3.036	1.29236	10.006							1.99948	1.37532				1.44
		0.678	3.19978	1.93933							1.42112	0.895398				1.134
		0.798	1.12819	6.92436							0.941088	11.4844				0.345
		0.5616	2.53889	3.58296							2.70599	1.10291				3.222
		4.632	1.05206	1.92198							0.157271	2.1691				2.04
		0.405	1.93699	3.51973							2.1898	2.34847				2.178
		1.284	2.01629	5.25931							0.283692	0.228806				1.068
		0.792	11.8307	0.676062							1.3413	3.5151				0.339
		0.792	0.812244	0.559822							0.0554211	0.42221				0.738
		2.37	1.6043	12.6442							3.03814	7.2696				0.159
		0.5748	0.689118	0.689052							2.54571	2.04021				0.3582
		1.05	1.33645	0.922506							2.01059	0.844542				0.1158
		3.138	3.50421	4.20785							2.30224	7.24542				0.618
		0.846	2.29978	2.29007							2.50894	3.07951				1.944
		0.624	5.46788	1.23109							1.41755	3.4289				0.3492
		0.63	2.03167	1.16471							3.06284	0.506272				0.144
		1.308	5.49056	6.63648							1.45531	2.57237				0.591
		0.654	16.7368	4.46534							1.75895	0.939708				1.572
		1.248	3.78854	0.578722							2.09548	0.91782				1.272
		0.4494	0.719874	1.33199							4.89421	6.64752				2.574
		4.854	6.72378	0.99048							1.02379	1.04783				0.702
		0.5856	2.72299	1.79185							0.981198	3.40756				0.2532
		3.084	4.06816	1.7053							0.786054	1.4564				0.1578
		0.387	1.29269	0.402191							2.40467	1.42454				0.738
		0.4338	0.590581	4.42158							0.437513	2.61209				0.1338
		2.256	2.53214	1.37819							1.88211	1.36949				0.03804
		8.1	1.20185	1.07848							1.13906	5.39407				0.48
		0.4614	2.06819	0.379876							3.36602	1.6301				0.834
		1.056	0.643872	0.86721							1.13513	3.50173				0.147
		0.2934	1.73827	17.4997							0.953766	1.00919				0.39
		0.156	1.6616	3.17624							1.16178	0.984876				2.886
		1.044	0.688212	9.32016							5.113	5.08742				5.262
		0.612	1.23716	5.34943							1.40326	2.94892				1.716
		0.708	2.07915	1.55008							3.45925	7.92234				0.2046
		0.72	1.01941	5.27971							1.0009	2.33072				0.0822
		2.97	0.919362	4.08181							2.61692	8.3574				0.72
		3.33	1.10936	0.61083							0.825168	0.519154				0.1836
		0.4626	3.01445	0.40207							2.65534	0.901878				0.1794
		0.96	1.99486	0.527864							1.1031	6.53286				0.1944
		0.876	1.6973	2.63681							2.05745	2.10328				1.872
		0.4284	2.57152	0.713778							0.756768	4.54424				0.2106
		1.08	1.17446	0.554959							2.79426	4.9103				0.1608
		0.936	1.06795	0.941424							0.368935	2.79413				0.5832
		2.424	1.55974	1.86743							2.55249	0.0755292				2.826
		2.82	1.58609	0.797994							1.21556	0.0664044				6.72
		2.952	0.900306	0.83664							4.20509	5.10641				0.171
		4.824	3.03442	2.77544							2.53835	9.84276				0.2274
		0.2046	1.54648	12.4916							2.65471	3.61225				1.74
		1.788	3.12746	0.809196							0.70701	8.00382				0.171
		0.5814	0.786324	3.82286							2.01842	5.17849				0.3108
		0.3858	0.73446	0.273395							1.02017	7.59708				0.4938
		0.93	4.18751	1.9282							1.16866	0.842388				0.936
		0.828	1.96399	2.09758							0.0402067	1.56542				1.092
		0.816	1.53529	0.791394							3.38522	0.93327				0.738
		1.968	1.27027	8.6118							2.13409	0.942942				3.276
		1.272	2.43737	0.756054							2.75932	5.09855				0.684
		0.333	1.48206	0.36695							1.18544	8.77878				4.776
		4.722	1.31112	0.700914							1.54543	0.464351				0.534
		3.03	9.6321	0.691056							4.03201	2.02076				0.04326
		1.122	0.981558	19.3948							3.03405	0.805986				0.5262
		0.3468	0.90591	10.2728							2.36764	2.31631				0.606
		0.63	1.18732	8.60412							2.40516	4.0003				0.2928
		0.726	11.9059	4.35408							3.28694	1.25065				0.1722
		0.4938	1.30379	1.41208							0.995628	10.3849				0.738
		1.218	1.88699	2.11976							1.53742	1.25822				0.5814
		1.752	1.32106	1.39485							2.80763	3.32854				0.768
		1.008	2.13454	1.3675							1.78007	1.68475				0.0846
		5.496	0.570781	2.5817							1.69399	0.493618				0.408
		0.792	2.90671	2.71346							0.246764	1.80638				1.128
		0.4986	12.9202	2.52513							1.43996	3.52158				1.566
		0.3858	1.75972	1.38789							0.0736818	1.10902				0.69
		2.304	1.85758	0.2945							2.21405	7.77192				0.1206
		0.5928	1.95909	2.10284							0.498232	8.51676				1.224
		0.63	2.97435	3.84562							0.657762	0.912552				0.1776
		1.986	1.72367	1.21825							1.82541	3.10154				0.477
		0.3066	6.67722	0.461264							2.01722	1.48774				0.4914
		0.654	5.09026	3.99426							1.62475	0.588656				0.4332
		3.486	5.5538	5.81837							1.08083	3.19673				0.996
		0.4488	2.04811	0.540727							3.32474	0.58166				2.922
		7.8	6.97146	4.04696							1.89374	3.64113				0.03582
		2.736	1.35785	0.916506							1.58105	2.82341				2.106
		1.434	1.68737	2.61092							1.31002	1.19422				0.648
		0.5778	1.0946	1.09216							1.87853	0.884346				2.904
		1.11	2.25676	0.734604							0.743412	0.671496				0.5046
		0.936	2.40682	11.5465							0.457646	1.89815				0.291
		1.374	1.73705	0.594901							1.68244	3.66093				0.1872
		0.2184	1.84673	0.289383							2.02978	1.86238				0.4728
		1.278	4.2742	0.327201							0.890706	0.465662				0.4446
		1.236	0.948966	0.529027							1.06136	2.39326				0.189
		0.774	2.72024	3.90493							0.253153	1.65757				0.5988
		0.4728	1.49372	14.6142							0.596804	0.882882				0.3324
		3.096	3.27821	2.71625							2.64126	1.30538				0.81
		0.1782	1.28873	3.26843							1.25076	0.829932				0.2808
		2.61	18.7162	4.4758							3.0047	3.97138				3.456
		0.333	1.41605	2.17982							2.57069	0.912948				0.9
		0.5178	1.73628	1.87265							5.51491	5.14959				2.376
		0.39	1.45991	1.75587							1.68527	2.82436				0.12
		0.249	1.92997	1.81985							1.22384	2.94314				0.069
		0.105	2.30299	12.7895							2.04919	2.7926				0.3024
		4.284	15.015	0.29262							1.8578	1.21748				1.17
		8.4	1.47668	0.696852							1.22241	0.181877				0.204
		1.794	2.4767	1.44563							1.7967	2.67965				0.936
		0.738	2.26168	1.56655							1.99242	1.89194				0.3768
		0.3798	2.224	1.33747							2.84156	5.98837				0.4824
		0.3126	2.83222	5.57736							0.494038	2.63995				1.236
		2.916	1.83483	12.5402							1.43462	1.93975				0.159
		0.05382	3.46077	0.367331							1.99885	1.37189				1.368
		1.176	4.40792	2.51944							1.92575	1.80211				0.4842
		0.5046	4.17258	1.4804							0.0637854	1.57495				3.3
		1.872	3.89503	1.74854							3.32035	1.12766				0.4716
		3.474	2.66609	0.890928							1.4459	0.727182				0.04866
		7.86	0.967842	0.676326							2.17324	2.99384				0.483
		0.93	7.52862	7.16886							0.171702	5.25382				2.25
		1.146	4.24531	2.13386							0.746742	3.81892				0.222
		0.5736	0.390254	0.538282							0.822876	1.41109				0.5814
		3.048	1.52173	0.730398							3.8125	0.398954				0.3474
		1.182	6.8214	1.02289							0.539846	0.637536				0.429
		0.672	0.84771	16.8782							1.25117	1.50886				1.482
		0.417	2.31256	10.4855							0.651396	1.15399				0.2076
		8.46	2.13064	8.31378							2.28646	0.620448				0.4566
		0.0864	2.27309	1.45112							0.770436	1.77257				1.248
		1.038	4.88327	2.25706							2.61722	1.57327				3.564
		1.584	1.40476	3.93022							0.786012	1.58632				0.4902
		0.3096	4.28349	1.41932							3.84001	2.279				0.2424
		0.558	0.644754	4.06063							0.651534	0.593294				0.4416
		0.666	10.4561	1.34737							2.90084	2.8163				0.3174
		0.3822	0.995292	1.46359							1.06467	1.97572				1.566
		0.882	2.68757	0.980076							1.48387	2.52809				0.4314
		2.292	1.19071	3.01165							0.314491	4.43049				0.03924
		0.816	1.78912	1.84746							2.34748	3.15408				0.3612
		0.4848	0.95466	0.37118							0.623256	1.26164				0.828
		3.39	3.38671	0.980712							1.97392	0.712032				2.202
		0.744	0.935022	0.133203							0.376656	0.814488				0.1884
		0.1602	1.63844	1.19793							1.55494	0.979296				1.908
		0.648	15.6515	2.73601							1.76125	0.360178				1.158
		1.236	3.91303	10.4782							1.73068	3.23314				2.784
		3.426	2.18605	0.722004							1.58558	3.49884				0.156
		0.942	1.88432	1.15973							0.982764	2.34194				0.05604
		1.506	4.1213	1.03149							1.0991	2.30672				0.0804
		8.34	4.00637	0.747306							1.69445	0.581648				0.5148
		1.314	6.165	1.25846							1.16504	1.20257				0.1284
		1.686	2.1359	1.15703							0.624372	0.784668				0.1422
		0.918	3.30866	3.17146							0.821874	0.928068				0.0798
		0.69	1.57925	2.06008							1.4191	1.89349				0.5796
		0.942	2.61698	1.72875							0.615402	2.5453				0.1464
		0.756	0.209524	1.96085							1.519	0.850548				2.688
		0.4068	1.73228	1.5307							0.555955	0.918858				1.164
		3.684	5.88641	3.22839							5.70391	0.825762				3.462
		1.8	2.55182	14.3852							0.508243	0.664794				0.2442
		1.974	0.432017	13.0063							0.337072	1.06968				0.291
		1.098	4.33525	2.77829							1.08337	1.11689				0.1902
		0.894	1.69393	3.96942							6.549	3.9358				0.2016
		1.434	2.10775	6.7764							0.249499	1.73831				0.5766
		2.67	1.53407	1.5521							1.42634	2.87479				0.2796
		0.984	5.32021	1.46864							1.06021	5.45165				0.972
		1.308	1.25036	2.90938							2.72334	0.988446				0.5244
		0.846	9.50874	1.35624							0.589439	2.09765				0.3108
		0.5166	2.56681	1.88017							1.421	0.6171				0.2622
		5.04	3.70655	3.60712							0.700452	0.330461				1.854
		0.5556	1.55903	1.60632							1.28974	2.6543				2.568
		1.488	1.69004	0.584959							0.455198	2.49021				0.2052
		0.078	2.40825	0.214409							0.333841	2.89328				0.3126
		0.4368	2.81474	1.0285							0.570418	2.70819				0.4044
		0.708	1.47221	1.51611							3.51365	0.744576				0.612
		0.3024	2.46578	3.59116							0.2978	0.358046				0.714
		0.882	1.4321	1.29651							1.28113	8.04348				0.258
		0.0912	1.84656	1.20086							0.229906	0.281568				0.573
		5.814	3.04367	1.27682							3.37564	0.264428				0.1044
		2.772	2.25602	0.73611							0.529169	7.62096				0.5958
		1.83	6.12612	0.80346							1.72925	1.09525				0.336
		1.188	3.10286	1.12172							0.66453	1.95476				0.738
		0.4206	2.82896	7.3632							2.80763	2.17412				1.536
		0.3066	1.66966	2.84306							1.40665	1.35812				0.1158
		1.308	3.19646	1.44701							2.06531	2.31379				0.225
		5.448	1.70191	2.0962							0.394307	5.59143				0.1986
		2.25	4.58976	1.03305							1.36256	1.55237				0.291
		0.2736	4.90104	5.97015							0.573352	1.69955				0.618
		3.744	2.0202	14.7188							0.57989	7.52232				0.0696
		0.822	4.70158	6.53676							1.03336	0.407515				0.0912
		1.254	2.68577	1.60526							3.01594	1.86396				0.3714
		0.948	0.334898	5.1865							0.821934	0.875544				0.4818
		1.536	4.4686	2.17352							0.336823	0.20285				0.0744
		0.4398	0.931584	14.5484							1.17914	1.06268				1.434
		0.96	5.30796	1.67677							1.99879	2.60526				0.954
		0.816	1.86607	0.573646							0.690834	0.971124				1.776
		0.684	4.68489	1.42159							0.733422	0.36957				0.0972
		0.63	1.32778	4.37173							0.792612	4.26734				0.1176
		7.26	18.1421	0.933024							3.04129	6.88848				0.1314
		1.236	2.37338	3.77181							0.77244	1.04858				0.4692
		4.032	3.31447	3.98093							0.217901	0.667812				0.78
		0.786	2.20769	0.92991							0.914352	0.653748				0.0852
		0.732	2.77283	0.802782							2.16451	1.4129				0.63
		1.074	1.47244	3.54839							0.0737466	2.61549				0.366
		0.2658	3.73234	7.80102							1.35428	0.222852				1.254
		1.224	2.21515	0.946002							1.84465	1.11426				0.3444
		1.854	2.60086	4.04363							4.15277	1.09175				3.276
		0.3504	1.59184	0.962364							1.07327	7.05288				0.828
		0.4716	2.31554	2.05933							1.39107	0.725172				3.798
		0.4116	5.46049	1.83878							1.20774	6.83826				0.1782
		1.704	2.12676	1.29834							4.7191	2.48067				0.4686
		2.268	1.10292	2.28752							1.51691	1.93819				0.2352
		2.16	1.0171	3.45363								0.613896				0.1152
		0.2454	2.72605	1.3216								1.91908				0.684
		0.5364	4.23496	0.706938								1.57514				0.3402
		0.4518	1.17042	2.31407								1.45553				0.2706
		0.774	3.90514	4.05943								10.3178				0.666
		3.588	1.34685	11.2899								3.52865				0.852
		1.014	1.58054	0.633282								2.96972				0.04566
		4.65	5.21452	2.74525								1.11764				1.836
		2.472	1.70126	0.707628								0.452383				1.626
		0.405	1.74812	11.1616								3.08896				4.032
		3.012	2.87583	7.54062								1.40295				0.276
		0.4044	1.59666	2.96916								0.843846				0.2364
		0.5628	3.40525	3.02809								1.52278				0.04032
		6.9	1.64018	0.940128								11.536				0.36
		1.62	4.30362	3.26818								3.62806				1.428
		0.708	1.91125	1.45454								3.24725				0.246
		0.72	3.59104	5.49802								1.95988				0.4722
		0.834	1.10448	0.871302								1.46981				0.5886
		1.914	15.8904	3.26871								2.88248				0.4884
		1.638	1.03006	1.0462								1.20387				0.2082
		2.118	1.11589	2.01299								1.46423				3.462
		0.63	0.712434	15.2145								2.57129				1.59
		0.1002	2.02397	0.941274								4.13417				5.826
		1.41	1.79683	4.01792								2.50028				0.0858
		0.744	2.17173	1.23299								1.18395				0.2298
		1.704	2.23946	1.80214								1.06349				0.1494
		1.746	0.584911	2.73007								1.289				0.3246
		0.3228	0.384338	1.10432								0.559505				1.104
		0.918	3.98207	1.2746								0.557681				0.24
		2.598	3.47703	4.23318								0.532418				0.2688
		0.5514	0.811752	1.53968								1.22736				0.5034
		0.516	4.56468	0.928788								2.64158				0.4986
		0.5586	4.27147	1.42928								2.76553				0.78
		1.086	11.0315	6.9132								2.85549				1.134
		3.6	5.6943	1.11325								1.34588				6.78
		0.3888	0.789738	6.69936								1.56991				0.135
		0.6	8.14566	2.1197								0.863562				0.4848
		0.3342	0.62868	1.76735								0.97701				0.708
		0.648	3.55542	9.45474								1.11113				0.654
		0.984	0.866538	3.23824								1.38173				0.132
		0.513	0.408476	3.25015								5.59745				2.202
		0.744	0.180532	1.9492								1.37166				0.2562
		0.804	1.59334	1.64249								0.288912				0.3492
		0.948	9.19128	1.27522								0.56401				2.214
		0.726	2.27348	1.07186								0.234938				1.902
		0.876	1.10822	1.0797								0.624144				3.204
		11.46	2.73021	3.14142								0.821022				0.1956
		1.782	1.03262	1.05116								0.150647				0.3852
		5.124	3.30907	0.823458								0.526145				0.0798
		2.694	1.22719	0.362773								2.73277				0.1212
		0.924	16.7402	2.24227								0.290979				0.702
		2.736	0.612024	0.881448								3.12299				0.1716
		0.738	0.504352	0.862722								0.88176				0.147
		0.468	0.734946	3.85086								0.474975				1.374
		0.87	2.71654	1.11318								1.24973				0.3558
		1.494	1.0641	0.957234								0.469824				2.16
		0.3762	1.43153	1.06108								0.291467				1.224
		1.02	0.835716	0.366142								0.762732				3.486
		2.934	1.15008	0.125211								6.3849				0.324
		2.94	1.81017	2.45667								0.50033				0.1734
		2.406	1.9205	0.68478								2.8262				0.2076
		0.816	1.40458	1.09067								1.09316				1.278
		0.3396	0.284206	0.98112								0.605598				0.2232
		0.834	3.31453	0.374347								1.04525				0.4254
		0.3522	3.73472	5.43217								0.505403				0.81
		0.732	5.39432	10.884								0.74964				0.69
		4.674	4.60697	1.16674								0.706392				1.158
		0.4776	1.59998	1.44911								5.8939				0.3732
		0.846	0.992808	6.05448								0.0586445				2.82
		12.6	4.96588	3.71307								1.19653				2.682
		0.2952	4.10638	2.78393								0.358733				5.766
		0.978	0.627354	1.31408								0.22414				0.05076
		1.044	1.18111	0.573884								1.12596				0.1656
		3.042	0.895134	0.748728								0.113195				0.1986
		0.918	1.0594	2.24988								0.788838				0.5652
		0.3504	1.77924	0.876552								1.07109				0.3894
		0.864	1.78752	2.61261								7.85568				0.588
		1.836	1.35244	0.842748								2.63791				0.792
		2.508	2.2444	2.23814								1.88089				1.158
		0.4902	0.4045	1.43767								0.274917				0.2232
		1.026	5.88073	4.20751								0.170868				0.312
		0.5664	0.25687	1.68879								1.9846				2.202
		0.2142	15.0525	0.985002								1.03724				0.2904
		0.3066	1.04484	1.06031								0.173467				0.1428
		1.992	1.99275	1.09058								1.92361				0.2904
		21.48	1.14214	2.05684								10.2787				0.3606
		0.678	2.17199	1.40311								0.79053				0.5808
		0.984	1.69189	1.4587								3.19819				0.2448
		1.278	2.8337	0.984804								1.12616				0.3306
		0.2784	0.838032	3.02702								1.75943				0.5304
		0.234	1.4747	2.22337								2.64432				0.672
		1.632	3.15658	0.671412								1.91496				0.4422
		4.608	2.86485	1.78952								1.52255				2.04
		0.2802	0.778956	2.27959								1.87266				2.064
		1.266	0.587746	10.5961								9.44436				0.2916
		0.816	3.11192	11.2855								3.03722				0.1752
		1.32	7.95042	4.11158								7.85538				0.3726
		3.396	5.87435	0.788928								0.27017				0.2538
		2.784	1.62286	4.64707								0.96954				0.66
		0.4032	1.70862	4.44346								1.06387				0.2994
		0.714	0.466261	8.00046								0.76758				1.05
		0.1398	2.51326	2.96906								0.547364				0.93
		0.2166	3.88823	2.24978								0.496453				0.2748
		9.36	1.4077	1.54709								14.8484				1.506
		0.6	1.57852	3.01009								1.87469				2.064
		0.3324	1.44254	1.1051								2.83319				0.3054
		0.4998	3.08215	2.65484								1.09163				0.216
		6.36	2.04758	1.57347								0.421775				0.093
		0.774	1.23493	0.821004								0.732018				0.1452
		1.11	2.00046	0.67122								0.806562				0.768
		3.264	2.23544	3.23036								0.743988				0.2388
		4.218	5.51937	1.20799								0.950712				0.4566
		0.264	1.0522	0.776052								9.78504				0.3588
		0.1794	9.78636	9.05592								2.52365				0.3948
		0.2148	0.76017	0.574322								7.61436				0.1824
		3.882	1.40918	2.47738								1.13053				1.044
		2.118	0.79872	0.29729								0.518519				2.064
		4.626	0.963306	0.470569								0.663642				0.171
		0.5796	1.15729	0.46056								0.79059				0.2406
		0.954	2.49293	1.27115								0.787368				0.381
		0.666	0.671388	0.899196								1.76672				0.2274
		0.2868	2.22214	0.305135								7.45296				1.122
		0.3648	2.60546	0.710052								2.97827				0.792
		2.058	8.77086	1.53376								5.6509				0.165
		11.22	1.08357	4.68653								0.614046				1.038
		0.666	6.1434	6.46092								0.107185				0.1134
		2.316	0.803292	13.2269								0.283273				0.1584
		2.808	2.7299	1.52218								0.212599
		0.5196	2.58256	6.94818								0.518513
		0.678	3.48326	5.85812								1.40181
		0.4962	4.38287	0.418484								4.37844
		1.32	1.77154	1.56431								0.942672
		0.2706	1.77602	2.23675								0.733746
		0.918	6.58638	1.51423								0.750438
		1.272	6.62118	2.19971								0.568391
		2.376	4.34417	1.37549								1.23032
		6.6	0.514006	2.07492								0.593656
		0.96	0.457071	0.835506								0.257951
		1.32	1.23343	1.67407								0.310157
		1.332	1.32345	0.912342								1.16117
		0.4296	6.26022	1.49216								2.73602
		0.75	1.03751	2.2434								1.0426
		3.654	0.60522	1.1066								0.954768
		4.86	1.80045	3.82081								0.867318
		9.66	6.86538	0.672462								0.960438
		1.392	1.02999	0.513087								1.28231
		0.702	6.81798	0.88401								1.21156
		4.77	0.940404	0.76872								5.19413
		0.87	1.4912	2.49046								2.68957
		0.099	1.06521	0.669684								0.822786
		2.802	1.34482	0.649524								0.886758
		0.894	0.662064	0.91032								1.18165
		0.4878	2.75956	0.603864								1.52865
		0.606	0.591331	4.4644								0.843864
		0.84	2.95436	0.31441								1.59895
		1.854	2.11268	12.9348								0.766674
		7.68	11.7626	10.4986								0.787248
		0.3	0.615018	0.464176								1.24688
		0.84	4.4792	7.48968								3.06263
		2.274	1.5148	1.14895								0.228095
		0.2022	2.52734	2.74708								0.243745
		0.363	2.89865	1.1794								0.65055
		2.49	2.90378	1.02346								0.429343
		2.832	2.38381	2.75967								0.668598
		1.572	1.7582	3.08011								0.915354
		2.478	5.50913	0.75162								1.62284
		0.1986	2.24222	1.32058								3.40417
		0.792	0.66852	2.91357								2.10694
		3.858	1.68073	1.61321								0.230778
		0.504	4.22384	0.699084								0.0889308
		0.5958	1.28464	5.88073								0.750462
		1.596	1.68947	6.12162								0.532525
		1.026	5.99461	2.96422								0.581056
		0.636	2.15963	1.45525								0.543755
		0.69	2.26517	8.33196								1.14884
		0.5148	2.88721	1.50583								7.31268
		3.27	4.50388	1.09331								1.25687
		2.268	1.65228	1.35956								1.16214
		0.708	3.425	0.946404								1.79023
		0.2472	2.15186	4.2125								1.52334
		0.606	3.71083	1.7002								1.00953
		1.212	2.30944	1.33468								1.91695
		0.966	2.8276	1.6333								2.02565
		1.248	2.25327	1.18717								1.345
		1.326	4.03612	2.95505
		5.334	2.1487	1.76515
		2.568	3.46626	5.4807
		0.894	10.38	4.86216
		2.874	2.70771	3.14066
		12	5.54301	0.494587
		0.1908	2.57364	14.0161
		0.5616	1.86024	7.50396
		0.3588	4.0845	4.93337
		1.08	1.09105	2.24207
		0.4722	2.64073	0.932034
		0.165	2.60027	6.08862
		2.418	3.76753	2.21279
		2.064	2.29003	0.361277
		0.786	7.0122	0.728094
		0.834	2.28254	2.02373
		1.68	3.66403	5.23983
		0.171	4.09664	0.65715
		0.1128	2.68341	6.49758
		3.858	2.64349	8.80044
		0.555	4.83799	12.1249
		2.25	2.2909	0.748122
		10.5	2.3208	1.26741
		1.77	4.43011	0.784008
		6.12	9.6039	1.39832
		0.1938	2.32849	0.888198
		0.3468	2.39384	0.499546
		0.3582	1.79748	5.62312
		0.84	2.32225	0.831906
		1.008	1.68654	0.380777
		0.4968	1.88045	1.03619
		0.6	4.25927	0.842484
		1.008	3.59302	0.547981
		0.3936	3.13265	0.614232
		0.4158	1.49533	4.37173
		2.472	4.46807	4.37404
		3.294	3.00652	0.28848
		1.242	5.53415	1.2918
		0.4536	2.23498	7.42956
		1.362	4.82889	4.69807
		0.63	1.34838	18.9114
		0.696	4.14159	0.52101
		0.3894	5.84137	2.48542
		2.334	3.17239	4.79768
		0.2976	3.76604	1.36451
		0.744	2.0507	0.60141
		1.104	1.97872	1.86249
		4.248	3.24707	1.16876
		0.3642	2.32274	2.22774
		2.124	1.57925	0.445022
		0.3756	1.91225	1.702
		0.5832	1.69708	13.2104
		0.552	3.67758	0.326803
		1.332	2.36189	5.53092
		0.918	1.86526	0.188015
		0.2118	2.01017	1.24162
		0.4284	8.60358	0.314647
		1.164	2.28064	0.781902
		3.222	1.12765	3.89926
		0.4476	1.58468	0.668394
		1.914	1.82452	0.179987
		1.812	1.213	0.234412
		0.642	0.776616	0.912372
		0.936	3.02365	1.26633
		0.5058	1.47174	0.555854
		0.2622	3.74293	4.18294
		1.224	0.826968	10.6127
		4.392	2.96066	0.70014
		0.312	1.54261	1.55398
		1.074	4.48795	5.99005
		1.29	1.03601	18.3596
		3.486	2.51512	2.05504
		13.14	2.15973	5.62984
		0.4872	1.81607	3.04706
		7.26	1.64849	1.48276
		1.104	0.88158	2.76064
		0.4284	5.66626	2.12563
		1.692	0.652494	0.695754
		0.642	4.8074	2.25058
		0.918	0.244549	1.20974
		0.3828	0.938844	0.70521
		0.4608	0.70527	1.2663
		0.4686	0.766848	7.7367
		1.014	1.92977	3.59243
		2.16	0.688092	1.11575
		1.014	1.59831	4.30715
		0.708	0.764676	0.886056
		1.326	5.45486	2.95091
		0.4224	3.06232	1.27343
		2.184	1.34155	1.29842
		2.472	0.862062	1.70435
		0.936	1.60723	3.03312
		2.562	3.53671	1.69339
		1.554	0.976158	2.64461
		2.682	1.08588	1.17149
		0.4104	11.8252	7.62918
		10.62	1.4261	1.6454
		0.1212	8.43648	12.7939
		0.822	3.51871	2.73621
		2.676	2.23801	0.440564
		1.95	3.1878	16.7988
		0.5784	1.6208	2.11931
		0.05592	0.811266	6.1458
		0.768	1.64932	3.13473
		1.17	3.17842	1.92406
		1.65	2.29372	0.761064
		3.378	0.842676	1.53404
		0.3894	2.8759	2.6914
		1.674	1.10062	1.17896
		0.126	8.15832	0.943716
		2.028	0.621612	2.25323
		1.602	0.550754	2.98775
		0.648	2.44613	2.77438
		1.596	1.1032	1.52476
		0.5946	1.67245	1.50802
		0.6	3.16027	3.37808
		0.2682	1.0891	6.57396
		1.992	2.20945	1.89252
		1.374	9.96954	1.6109
		0.834	1.87612	0.98118
		1.488	11.8534	1.46284
		1.878	0.81864	2.17061
		0.81	3.44141	1.07124
		1.77	1.10825	3.04082
		0.666	1.09693	1.15252
		0.561	0.892362	1.01385
		2.664	12.6418	3.14391
		2.55	1.99394	2.35524
		2.628	1.44256	4.85305
		0.732	0.459482	1.09823
		0.894	2.30374	3.76597
		1.188	3.72173	0.573161
		0.1032	1.68123	1.91054
		2.562	2.01935	14.6188
		0.708	2.51699	2.97332
		9.24	1.42688	4.53713
		0.63	1.35154	1.98215
		0.537	1.43509	1.06664
		0.0678	5.02759	5.11334
		0.417	1.51219	1.16048
		0.2514	9.72534	0.945354
		4.326	0.31365	3.77722
		0.882	3.09069	2.20143
		0.882	1.35005	1.74634
		2.928	0.565059	1.56679
		0.1722	9.28992	2.66827
		2.994	0.376772	2.09327
		0.5448	4.03846	1.38491
		0.906	0.863286	4.22463
		0.4194	9.18108	5.46203
		1.278	0.862812	1.2528
		1.59	1.2242	5.14453
		1.026	11.3133	1.13567
		2.484	1.13351	1.7846
		0.636	3.49849	1.48368
		1.476	0.656352	0.98868
		7.14	0.790668	2.27995
		0.714	1.50074	5.94458
		2.46	2.04934	1.4681
		0.696	3.01594	0.34559
		4.05	5.80985	1.09618
		0.5538	3.45532	8.00364
		14.46	1.13192	0.960204
		1.692	1.56328	4.29279
		1.242	2.23255	9.67524
		2.49	5.03564	0.0846216
		0.696	2.88571	0.738078
		1.542	1.35317	10.196
		0.4746	5.76371	2.15483
		0.498	4.39617	1.63724
		2.67	1.88839	1.35664
		2.004	6.10542	1.43551
		0.3768	2.56153	2.07691
		0.732	6.3528	0.105775
		0.3978	0.93801	3.23711
		1.008	3.73226	1.83365
		1.692	0.833646	1.18454
		0.792	0.701046	1.75924
		0.612	1.62169	2.88692
		3.426	1.28644	3.89966
		0.9	1.79561	1.19693
		0.5214	1.55638	3.05469
		2.406	1.55589	2.02767
		5.316	0.495632	1.96546
		1.392	1.99376	3.61488
		0.3216	0.583153	1.39084
		0.822	1.06358	3.0443
		1.8	1.48395	1.45526
		0.63	1.00913	1.16377
		1.728	1.08808	1.73667
		1.53	1.83238	3.06054
		0.69	1.5689	1.81825
		0.714	1.39533	3.06988
		1.332	0.573328	0.929952
		2.16	5.5308	1.29896
		0.948	1.77277	2.71671
		0.2982	2.23106	3.58751
		1.554	1.61477	6.99822
		1.092	1.01479	0.95268
		2.01	1.32587	1.4026
		1.83	3.69931	1.47815
		0.63	7.8816	4.5229
		12.3	2.35258	7.85832
		2.118	2.27702	2.09655
		7.08	0.608556	2.32381
		0.654	1.00582	0.985524
		5.124	3.74771	10.4546
		0.63	1.32647	2.10074
		0.882	5.25038	1.01126
		0.612	3.24297	0.922932
		0.762	2.16041	1.04597
		0.336	6.10182	0.664932
		0.894	0.635484	3.69457
		0.5184	1.66658	1.17949
		0.624	1.35385	0.403333
		2.91	0.951744	10.6669
		0.342	0.613104	1.07366
		1.05	2.00551	3.11412
		4.23	1.29424	0.963498
		0.708	2.23242	1.12847
		0.3228	1.09628	1.15604
		1.062	2.3816	0.911352
		0.4686	2.01542	6.2037
		2.916	1.75334	0.934026
		11.94	2.00227	0.266387
		0.654	2.4122	1.76478
		3.798	2.67138	1.409
		0.5562	2.66051	5.81674
		7.92	3.15724	1.1125
		1.326	5.39267	4.24042
		0.618	2.37592	2.18639
		0.585	7.25778	1.17665
		0.666	5.92589	0.92265
		0.798	3.11059	1.8305
		0.4392	5.38504	5.99485
		1.5	5.1907	8.76204
		0.918	3.60672	1.2898
		0.672	7.02498	11.2721
		0.3888	4.95892	0.727632
		0.618	0.341623	2.31217
		0.636	3.72107	3.42819
		3.072	12.2866	1.97756
		0.3102	3.18752	1.25217
		0.882	2.03598	0.830334
		0.3036	7.42704	1.31528
		2.976	2.01805	6.7878
		14.7	0.633642	0.767904
		0.732	6.02418	2.44049
		0.2046	6.43032	4.60024
		9.66	2.40127	0.890322
		0.351	1.45619	11.8684
		0.5238	5.22148	1.17772
		9.3	2.45554	0.62217
		1.14	0.753132	0.661434
		1.77	2.10068	0.6846
		1.194	1.97909	2.26066
		0.708	0.966312	2.58849
		0.624	2.31685	0.392144
		0.648	1.24775	0.271443
		0.834	6.96258	1.60685
		5.01	1.21316	7.47636
		0.3504	1.19356	1.40033
		0.774	2.92433	7.36896
		1.152	2.0025	5.97922
		1.962	5.86621	0.671844
		0.3948	2.73538	0.786576
		1.05	4.21918	2.46254
		0.2214	4.80479	11.075
		5.406	2.8338	9.97362
		0.726	3.59935	1.35027
		5.568	4.13945	1.65764
		2.526	4.52071	1.23263
		0.1224	7.83912	1.22998
		11.58	0.539683	3.05002
		0.612	10.3966	4.02245
		14.52	2.08906	1.80637
		0.4734	2.48105	1.49834
		1.02	0.701256	0.327157
		0.285	7.91904	5.54875
		3.762	6.89862	1.0901
		1.44	1.22559	0.522557
		0.744	8.76198	2.99642
		1.362	1.88435	1.08684
		3.648	0.837084	0.465353
		0.2004	7.1808	15.3273
		0.75	1.57778	1.0052
		1.998	0.99702	0.780252
		2.208	1.035	1.0642
		0.438	1.43222	2.86351
		0.1638	0.927894	0.636654
		1.83	3.45153	1.79893
		0.1932	1.86781	0.859206
		2.916	2.06468	1.0058
		0.105	1.53724	5.77789
		0.648	0.855054	0.922326
		1.59	3.00793	4.41141
		2.646	1.07421	1.34009
		0.5112	1.33516	0.963498
		0.591	2.00651	0.944454
		0.6	2.86675	2.87776
		2.982	1.35453	3.68177
		3.618	1.42728	23.3237
		0.3642	3.15189	2.03077
		1.068	2.01206	0.63288
		1.038	2.78418	0.974952
		0.996	8.83566	1.19114
		0.1908	4.14742	2.33903
		0.642	1.80316	4.19644
		1.614	2.31319	1.11185
		0.4806	2.14791	2.17474
		0.2706	1.77392	0.595619
		0.4842	3.17453	1.87109
		3.942	1.91164	1.63231
		0.4176	0.4772	3.88904
		2.052	7.02864	12.8881
		0.666	1.0944	1.62215
		0.5082	1.22359	0.98385
		0.822	1.04669	1.18187
		5.07	0.924828	12.1225
		0.318	0.993432	0.636
		0.3552	0.511522	0.97515
		0.405	0.437693	1.10115
		2.166	0.608022	0.241411
		0.5718	0.711264	1.58449
		0.84	1.18582	0.63258
		0.1176	7.84494	0.815694
		0.534	1.49462	1.81078
		0.4296	1.9543	0.396163
		0.3036	1.10005	1.00764
		0.3528	0.451277	1.30303
		2.268	5.20477	0.880746
		0.5652	1.78966	1.65055
		0.4074	2.3193	1.11144
		0.2934	1.31776	0.741426
		1.848	3.57086	13.2634
		0.108	2.49234	13.3723
		1.734	0.403473	1.73451
		4.008	4.72715	1.43737
		0.2676	0.864738	1.90051
		0.4596	2.35769	2.27546
		0.798	1.93195	0.335071
		2.544	1.01251	3.39484
		0.612	0.987234	1.13345
		0.3792	3.07407	0.384854
		0.2316	3.15364	1.26803
		2.262	0.682134	3.71699
		3.708	2.372	1.2523
		0.756	8.61828	10.5016
		1.104	4.09285	6.26748
		0.996	0.499316	1.22715
		1.674	0.321707	1.66672
		0.654	0.131063	5.66057
		0.1896	1.38222	0.740958
		2.622	0.52219	0.871524
		2.184	1.51634	2.94575
		0.4494	0.482282	0.492823
		0.5982	1.50776	0.259402
		0.918	1.18876	0.373721
		0.351	0.752442	0.79191
		0.798	0.559729	5.69548
		1.062	1.19303	0.842328
		2.808	2.03191	1.86054
		4.602	0.39782	4.11874
		2.004	2.21381	1.27418
		0.666	1.39997	5.60683
		0.3852	1.42309	2.82897
		0.444	3.72152	1.97718
		3.456	4.07315	0.558281
		0.2754	1.46415	3.93712
		6.84	3.92675	20.8757
		3.228	0.206259	1.09103
		1.782	6.72066	11.0161
		1.68	1.1238	2.05743
		2.91	2.85793	0.811902
		0.738	2.05937	0.506509
		0.5514	0.766902	1.7942
		1.758	3.01448	0.951102
		5.052	0.690684	5.23795
		4.278	0.307776	0.914634
		0.708	0.907578	6.1539
		2.448	2.53972	1.60478
		0.5244	0.805206	6.70308
		1.212	0.641676	7.6119
		6.84	0.677214	0.760782
		1.632	1.94035	1.13898
		11.28	1.30122	1.29247
		2.196	0.650076	0.845346
		5.994	0.727908	0.837876
		0.4488	1.53925	5.17761
		1.824	1.22674	1.21717
			0.748914	0.651162
			0.399283	1.00843
			1.93037	1.39903
			0.706494	5.82172
			3.42856	1.62284
			0.555209	1.41237
			1.39193	6.31362
			3.68082	1.17089
			5.16759	3.57416
			1.25915	3.39493
			0.749508	2.43506
			0.728292	1.50115
			3.97338	7.08474
			1.47843	17.3162
			1.14747	1.0345
			0.540628	2.36671
			0.911088	2.98304
			1.46758	1.79777
			1.26494	1.22662
			3.06175	1.08682
			1.13441	1.2473
			1.76547	6.04596
			1.10867	0.228935
			0.846414	1.77527
			0.576208	0.432363
			0.530668	10.7713
			1.85456	6.36426
			0.305944	0.939846
			0.543485	1.40173
			2.99101	3.17063
			0.697296	1.10317
			0.31145	0.397164
			0.525028	4.0472
			3.79364	1.47867
			0.668262	0.77718
			4.34619	1.26515
			2.99165	0.711108
			8.03094	0.255382
			3.81189	5.0532
			0.73371	3.15706
			0.896574	3.19701
			0.538326	0.452671
			2.42252	5.14682
			3.63402	1.18261
			0.425006	1.15549
			1.64867	1.45562
			1.27508	0.39974
			1.36203	0.191544
			0.727128	0.187633
			0.8463	13.504
			0.405659	4.68877
			0.728286	1.01503
			0.404907	1.31605
			0.231002	1.69502
			0.598558	2.57836
			1.26191	12.8957
			2.06418	1.26985
			0.958416	2.49059
			1.25021	15.3691
			1.73725	2.08967
			1.63047	12.1936
			0.532832	5.71326
			1.68167	1.00182
			2.94603	1.33612
			0.331593	3.91574
			4.22531	2.31295
			7.02036	0.971352
			6.522	5.89134
			5.40259	1.76154
			1.1189	1.54927
			4.94572	0.82164
			0.244186	1.3411
			3.70579	4.98082
			5.53313	1.36871
			5.04883	2.35523
			1.75095	1.65898
			0.821322	0.810948
			4.29089	8.36706
			1.47863	2.8456
			0.856974	3.00995
			0.559519	1.29605
			1.01956	4.63798
			1.11862	1.21981
			12.9414	0.733926
			0.22579	5.09297
			0.452431	1.61857
			1.63438	1.40297
			1.37769	2.26157
			1.02774	2.09608
			2.0249	17.8663
			2.08156	0.696216
			1.18345	2.45837
			1.68047	5.74396
			5.01616	1.14146
			1.03433	4.42654
			4.83938	10.3484
			1.11769	1.00298
			1.91399	1.07499
			5.08816	6.5157
			2.91029	2.55051
			0.296704	1.09687
			5.38675	1.75523
			0.231013	1.0048
			1.15124	1.46739
			4.50661	0.850596
			0.651444	0.629184
			1.10198	4.42611
			1.67636	1.06368
			3.38707	2.24844
			0.582227	11.9294
			2.94743	1.09682
			0.32293	5.61499
			0.613032	1.5284
			0.868686	0.199265
			0.886152	0.439403
			0.408793	2.55406
			0.275337	0.119045
			2.10945	2.07169
			1.69536	0.753414
			0.963768	0.801066
			4.04728	1.32895
			1.68385	1.20137
			1.41172	1.902
			1.898	19.5678
			1.19662	0.905412
			1.37444	4.58062
			3.59165	2.04847
			0.862404	0.899934
			8.12196	9.62064
			5.67242	4.2872
			5.79677	0.771876
			1.44712	6.17616
			4.65558	0.926946
			0.49465	2.84728
			5.18537	0.61476
			2.75109	3.04268
			4.19836	1.27998
			3.88039	1.22686
			1.36532	0.308384
			0.821994	1.68758
			0.826302	1.84589
			0.164543	0.896928
			0.663972	0.798066
			0.624132	4.07148
			1.08967	2.17086
			12.7063	1.60772
			0.710658	3.51511
			0.356854	1.13177
			0.787302	2.40758
			2.51188	2.37587
			0.78918	1.95079
			3.09295	0.778746
			1.09022	0.944952
			0.67914	2.4458
			0.99825	1.91219
			2.86794	3.42784
			0.986232	1.68052
			12.4962	25.2917
			2.48492	2.50468
			10.1284	1.67858
			6.01266	4.79468
			4.78324	5.29668
			2.21042	1.93898
			1.70755	6.97818
			5.71835	1.84573
			0.273175	2.27723
			8.8404	1.23296
			3.54389	4.9168
			3.70684	1.7758
			2.07713	2.00521
			1.22948	1.30387
			1.21474	1.76837
			1.55324	1.50258
			1.27571	5.33654
			0.783156	1.70632
			0.909804	11.915
			1.11696	1.90253
			0.811728	2.15548
			2.02374	4.97113
			1.34929	3.22231
			0.205879	2.35598
			2.88548	1.76658
			2.35921	1.64314
			1.49181	5.51305
			0.960216	1.96356
			1.16412	1.74457
			0.700572	1.6113
			1.7471	0.81948
			1.31171	0.196482
			13.0609	1.1376
			4.46937	5.90153
			2.36765	1.49879
			7.7745	14.6456
			0.731592	2.98777
			5.15941	1.46755
			1.26127	8.0769
			5.76411	1.20252
			2.57834	0.784764
			2.70119	0.88572
			6.20238	9.84696
			0.337674	1.71946
			1.18724	0.529482
			1.45781	0.885618
			2.69726	0.435338
			7.92984	1.63969
			1.56985	7.39656
			1.0799	2.22517
			1.99762	2.1224
			0.588691	0.580165
			0.766608	2.40773
			1.0242	1.96139
			0.89508	2.66278
			1.11172	2.38697
			0.420434	4.91386
			2.64109	1.35641
			2.29846	2.12497
			1.11829	16.9247
			1.57975	0.605784
			1.13917	1.04581
			0.865626	1.43542
			11.449	0.93276
			29.3513	0.802284
			2.18878	18.3752
			3.69646	5.13409
			0.613956	1.00109
			4.54523	4.26272
			0.324904	3.6688
			8.36916	1.00063
			1.71221	2.35617
			0.297555	0.983136
			5.93048	1.8241
			1.48544	0.767706
			0.87468	11.7203
			1.87798	1.45448
			2.13507	1.05024
			5.57032	1.45919
			0.619158	1.02511
			1.60897	1.60372
			0.421375	4.75333
			0.720276	1.90778
			1.37954	1.73659
			1.59292	3.64442
			0.954282	1.51201
			2.4103	3.57559
			1.8875	0.788292
			2.76067	1.79819
			1.82077	14.6289
			1.66131	0.57704
			0.84663	0.994848
			1.02272	2.67976
			1.43237	1.4207
			29.7869	0.89946
			1.72789	1.91867
			5.92579	11.6375
			6.69768	6.34836
			0.393165	0.57364
			1.35951	5.61114
			2.71503	2.5464
			1.18306	8.50878
			6.6789	1.08944
			1.53317	1.45529
			1.95967	0.930678
			3.93186	0.377572
			2.54827	10.6939
			0.965628	1.15482
			2.76563	1.185
			4.30139	1.70332
			5.70241	2.06089
			1.48985	6.71598
			3.38159	0.988368
			1.38136	6.0612
			1.69769	5.69419
			0.63693	0.58134
			0.7368	3.67651
			0.44545	5.91746
			3.62307	1.12537
			1.0033	1.68742
			2.60233	3.01675
			5.24232	4.98079
			0.287309	0.600684
			1.24617	0.650904
			1.27504	1.57055
			1.0698	2.83847
			41.1761	0.819588
			0.362783	1.28571
			30.6915	2.25072
			37.4912	0.67431
			2.35564	5.44053
			2.15424	2.21373
			2.9369	1.0639
			0.585403	4.53107
			8.63556	4.66973
			4.36823	10.6358
			2.10207	1.02146
			2.84041	5.73932
			1.41466	1.57415
			1.06217	1.99347
			4.11201	19.1614
			2.46315	1.37648
			8.10798	0.938586
			0.823482	1.47841
			1.2944	1.57214
			1.10193	1.83435
			1.69716	4.10466
			0.649854	3.46973
			0.670242	2.57909
			2.21003	0.307478
			1.69821	0.506104
			1.27285	13.5929
			0.186649	2.88819
			5.19247	0.595672
			0.39884	1.92781
			8.77998	4.76312
			0.611184	0.973512
			0.474437	1.87321
			41.4047	0.133605
			45.1045	2.26102
			7.49322	1.07525
			29.0324	1.31045
			0.990582	2.29402
			1.0802	1.18486
			0.218476	11.7883
			6.98658	2.79709
			2.32886	1.44232
			3.23108	0.615558
			1.5662	0.728028
			2.2044	12.6133
			0.402509	2.50526
			1.99878	1.03879
			2.74516	2.11038
			2.57915	1.09313
			9.11358	11.99
			0.59152	1.00115
			1.56809	1.07167
			2.13862	1.03796
			0.796164	1.67897
			0.797706	1.59302
			0.205522	2.9621
			0.285612	4.98368
			0.223259	5.69801
			1.32178	1.92892
			2.14561	8.41692
			1.10972	1.60483
			0.858372	1.78246
			7.77966	3.00316
			1.4071	7.17498
			0.67941	1.36787
			3.01271	3.34778
			2.21052	1.7108
			6.28284	0.545318
			12.5327	0.954378
			2.29023	1.62462
			0.673632	0.905592
			0.579728	5.8349
			11.7963	1.68262
			2.02378	1.92014
			7.9452	4.86708
			2.63942	14.5381
			1.42207	12.3577
			0.859698	1.52518
			1.98261	1.28782
			5.66921	1.12531
			3.15028	5.85561
			9.94458	1.08329
			0.703488	0.877704
			2.88128	1.43556
			0.39046	0.743532
			0.515029	0.495657
			0.867246	2.32765
			0.614454	6.13638
			1.50838	2.86555
			1.33571	1.68974
			1.49804	8.20086
			2.62478	3.91771
			6.07578	1.00738
			0.334529	9.17508
			2.82743	5.32007
			0.653112	1.41451
			0.145231	11.0765
			7.6242	3.387
			2.03149	0.288137
			12.0955	1.88138
			6.9432	1.88122
			0.614472	0.433345
			9.83664	7.1226
			0.0429435	4.45645
			4.09564	2.40428
			7.977	0.985392
			2.32006	6.00456
			1.57346	1.11999
			0.219761	11.0825
			0.217608	7.56732
			0.95613	1.54082
			5.24171	1.00934
			7.67016	6.5463
			0.438301	1.26365
			1.80292	0.871566
			0.476407	0.732822
			0.470069	1.04034
			0.293845	4.96595
			0.696264	0.591459
			1.56985	6.10764
			1.42469	4.4431
			1.10757	0.070062
			3.85065	1.50238
			0.58353	9.92106
			5.52115	4.12337
			3.09594	15.5764
			0.454401	1.87148
			5.37762	13.6138
			0.264347	8.79618
			3.15643	2.35913
			3.64652	0.475304
			3.96503	3.51488
			0.323485	2.23735
			3.30952	0.86256
			0.220684	1.22095
			9.57462	2.96215
			4.02886	0.743574
			1.85678	6.2934
			0.676074	5.00176
			2.66971	3.39343
			0.583705	1.71027
			0.373735	4.8493
			1.70509	3.35866
			6.03	1.00852
			3.94588	5.44937
			0.245489	2.5147
			0.716898	1.17497
			0.275596	5.78567
			0.636084	0.583136
			0.365148	1.4791
			1.79431	0.144888
			1.86293	1.1186
			0.684528	7.10316
			3.35445	0.709356
			0.471851	1.31977
			1.05432	2.49202
			7.61478	1.97935
			5.06357	1.39608
			0.66408	0.764958
			11.2943	3.05731
			2.76524	6.45096
			3.38745	1.83009
			1.56208	2.93319
			3.35484	5.60593
			1.27019	1.20458
			7.1544	1.21993
			0.425642	21.1706
			0.421342	0.957162
			2.61798	6.96804
			2.58124	1.37114
			0.598389	1.26553
			1.92265	1.29597
			0.674274	1.3796
			5.82526	8.25924
			9.12672	1.98171
			0.424676	1.71736
			1.21438	0.941502
			1.47016	2.80174
			1.10507	4.48933
			1.03802	0.760362
			2.6908	0.471569
			0.208367	5.16564
			0.569862	0.797322
			2.09476	1.40814
			2.99484	0.229282
			2.88186	1.12393
			0.406648	1.38392
			1.2008	1.42765
			0.369019	5.81503
			1.59797	1.12211
			4.26148	4.72437
			0.81909	15.3855
			2.19461	2.43959
			1.29355	6.16746
			0.901434	3.46645
			1.66315	13.1422
			3.40726	1.06759
			3.88225	5.11513
			0.824814	1.11523
			10.5633	1.8895
			0.242674	2.33851
			0.370444	2.35018
			2.42696	1.04513
			1.61474	13.9537
			0.228794	0.92259
			0.945486	1.10411
			1.0868	3.7159
			6.94914	0.8016
			0.63642	7.52202
			1.58556	1.6915
			4.42105	6.36216
			2.29973	0.310311
			0.646566	2.32891
			0.415849	6.17088
			11.7703	1.00225
			0.830154	0.9795
			0.285151	4.13477
			0.0972882	1.66511
			1.70152	1.00034
			0.60363	0.273194
			2.21273	1.4434
			6.62256	1.10358
			0.56469	0.934458
			2.4768	3.1181
			9.2217	1.1425
			0.349577	4.44692
			3.88759	12.3973
			21.3458	1.64629
			1.97436	8.15124
			1.28898	0.789024
			2.77207	1.79093
			0.270412	0.435266
			5.9357	3.71053
			0.356877	9.78486
			1.08365	1.87214
			4.6953	0.93597
			2.71249	9.57666
			1.87339	3.22253
			3.27378	1.88211
			1.3781	0.995694
			6.87606	1.75955
			0.529256	0.954012
			1.50298	9.0345
			5.27313	5.21035
			2.81632	8.03502
			0.683496	2.90346
			1.76144	6.67752
			3.57493	0.36341
			0.397625	1.85386
			0.175117	1.13277
			1.43146	2.78429
			1.23175	0.823296
			0.653652	11.4481
			0.77979	0.342934
			5.95514	0.456616
			1.51387	0.897978
			4.71238	1.14601
			5.53167	3.30883
			0.66597	1.13
			3.37231	2.20422
			24.23	2.1738
			2.72575	4.4927
			7.12488	3.08382
			14.6056	5.81012
			1.83929	3.0113
			11.8421	1.70528
			5.69709	0.488917
			0.425192	7.66044
			1.30508	0.352997
			11.8783	2.12542
			3.67977	1.62767
			3.5832	3.75994
			1.43976	0.565579
			0.984582	1.165
			8.00556	2.47915
			0.155446	0.591044
			1.21717	5.80063
			4.24904	5.41022
			2.08947	2.38754
			1.29077	2.48047
			0.15712	1.9907
			16.7228	9.66294
			0.467182	0.543206
			0.90795	1.28176
			0.723372	1.94043
			1.27195	2.52549
			1.02244	0.673338
			0.637386	0.368828
			3.17131	11.7776
			1.65727	1.33237
			8.80728	1.37356
			5.10509	1.93966
			0.753192	1.07867
			15.1937	0.952836
			0.722322	3.74377
			0.783732	5.40671
			5.46244	2.11222
			31.8273	2.53157
			0.915462	2.33036
			1.19789	1.1293
			8.22228	3.38923
			0.906708	0.77244
			1.29743	2.65394
			4.99318	1.88873
			9.36348	0.420555
			1.32853	7.44078
			4.37452	0.598958
			1.34425	0.923436
			1.09469	1.78028
			0.612822	0.519463
			4.09399	5.48352
			2.27904	3.62494
			2.23469	3.92188
			0.317065	3.15364
			0.997518	3.68637
			1.23963	0.258348
			0.7947	3.17752
			0.207724	1.57925
			1.10528	2.10068
			1.70218	0.492169
			0.605046	12.5874
			1.51315	0.479904
			10.6256	1.05398
			0.526678	0.306189
			4.44741	1.8241
			2.12653	4.27643
			19.4126	1.72207
			0.784614	7.6722
			1.01662	4.38505
			3.48345	12.0482
			5.60046	4.7293
			1.50051	2.33075
			2.5472	1.73929
			6.19608	6.42924
			0.462245	0.545074
			0.279803	5.72046
			1.03761	1.5686
			14.0478	0.111485
			7.18542	5.06414
			2.84126	0.329685
			1.2721	0.763242
			1.38472	2.28332
			0.562193	1.603
			1.93298	0.325169
			3.0672	3.53957
			1.25131	3.50407
			1.91146	2.5369
			0.847158	0.257077
			19.6089	4.18073
			1.92236	9.96588
			0.399221	5.77123
			0.474436	1.12294
			0.634854	0.472506
			3.45141	0.774372
			0.74814	0.971274
			1.62247	7.27146
			4.07339	1.1
			1.10533	1.08584
			0.585988	0.801894
			0.158526	1.59836
			1.76563	4.6787
			4.26785	1.21508
			1.09583	5.27353
			2.30507	10.8156
			2.23622	2.66788
			6.91536	1.1524
			2.06255	0.759228
			4.52987	1.08057
			0.289369	9.807
			0.875574	10.6119
			8.12616	0.571422
			7.5837	1.03012
			1.65529	0.982752
			0.685998	5.41495
			0.560019	1.11741
			0.531898	1.52781
			0.65484	2.26056
			2.91728	2.41689
			3.28988	1.36743
			1.52616	1.03747
			0.662682	4.18118
			0.622794	4.93943
			3.24748	6.87342
			1.70822	5.97098
			1.32578	11.464
			0.670104	0.655278
			4.85643	1.66199
			0.613092	2.50421
			0.125444	0.948888
			3.64661	1.5264
			0.54409	7.26498
			11.4715	1.13473
			11.3861	2.17121
			1.00741	1.4381
			2.96893	0.302743
			1.56238	3.82726
			17.1967	2.07391
			2.62298	7.77162
			1.8692	1.27671
			2.69381	1.60294
			1.51833	2.65108
			1.32389	8.70918
			2.28028	13.2182
			7.38108	1.97336
			2.87544	2.48653
			0.88404	1.33406
			0.924252	1.37252
			0.885312	0.408615
			0.930732	5.38685
			2.07155	0.304501
			4.77976	2.00479
			1.8616	1.39286
			1.03882	0.474668
			2.24384	0.856356
			14.885	4.72064
			2.20857	3.94368
			2.27736	7.91946
			2.17856	1.68974
			3.63376	9.4572
			0.933984	3.63414
			0.270814	1.66345
			3.90839	4.1869
			3.10589	1.35787
			12.0096	2.32786
			8.05866	1.42166
			1.28822	0.68868
			5.54102	1.75621
			4.85245	1.91959
			6.40182	1.84943
			6.07962	2.11748
			4.02331	2.2049
			1.84098	4.52435
			1.71877	2.64033
			7.37214	2.82025
			5.78691	1.70114
			3.4031	7.79442
			2.35279	7.53828
			1.55891	0.603702
			1.94286	6.84432
			1.6321	2.03118
			1.29036	0.823728
			3.74065	1.62418
			1.91524	3.48491
			1.78385	1.34335
			22.1026	1.71718
			1.36202	2.97478
			0.938916	3.2311
			1.44806	1.17826
			2.08626	4.99846
			1.43051	3.47249
			1.28461	8.30154
			0.876018	0.504489
			1.72025	1.98985
			2.23259	6.78066
			6.26742	5.80472
			0.67758	1.49077
			3.86384	2.26663
			2.76791	1.57886
			1.21668	1.97821
			1.25169	1.39502
			3.62605	2.28329
			5.40857	1.4596
			1.05631	2.17469
			2.01951	1.07299
			6.4809	2.78987
			1.99105	6.74298
			5.26153	2.98717
			0.679272	1.66993
			0.70791	1.14643
			1.23362	5.07625
			1.17174	2.30919
			1.00514	1.43183
			5.54113	3.36724
			3.68005	1.73234
			0.338178	3.51298
			13.6929	0.571251
			0.970728	5.68752
			0.29503	0.57429
			0.656778	0.304028
			1.17274	3.18123
			0.641232	2.15779
			1.46886	0.329469
			1.04221	1.18901
			4.73703	2.27995
			3.01298	4.67582
			9.46824	0.416635
			8.11734	4.64602
			0.366142	4.5108
			3.0125	4.57094
			3.17911	0.853008
			5.15914	0.603588
			1.36367	0.0874956
			4.5668	0.797142
			1.19489	1.6241
			0.397579	0.269132
			1.65985	0.738432
			3.3801	0.558107
			0.195087	3.00127
			1.0196	1.0028
			10.534	4.57394
			0.94329	1.09252
			0.408739	2.43155
			1.43338	1.03321
			4.05775	5.14516
			2.93252	4.04965
			1.45238	0.238322
			10.105	0.627696
			0.55016	6.39144
			0.354995	1.59629
			0.474041	0.105866
			0.143162	5.91949
			1.95595	0.541974
			0.382791	0.698634
			5.23756	0.821442
			1.23374	0.475851
			11.041	0.45326
			10.7393	2.39358
			0.581823	1.21775
			3.13534	2.92829
			1.89936	0.69039
			16.1935	7.31466
			1.57805	30.7175
			3.72586	1.39321
			10.6387	0.585275
			1.64755	0.868236
			1.18874	0.0106984
			1.67439	0.356596
			2.16063	0.251576
			2.04277	0.538735
			0.765546	0.782004
			2.51908	0.450463
			1.37779	3.50497
			0.488195	0.871476
			3.02041	2.5118
			4.32207	0.633438
			0.704556	1.82849
			0.768234	1.20014
			16.1658	6.168
			13.3515	3.11618
			1.65611	1.1309
			0.847146	0.624756
			1.86672	4.81295
			0.1251	1.61156
			5.12663	0.380732
			2.71285	3.64351
			0.401017	0.632046
			1.96779	1.00411
			1.50197	3.07532
			9.76614	3.40823
			0.619494	0.435474
			0.630348	2.75333
			2.33668	5.28716
			9.0795	0.484931
			3.63755	21.8032
			1.67923	7.61988
			5.59109	3.19903
			1.62255	1.08145
			0.667746	2.34697
			1.02919	0.591854
			0.42907	0.0420789
			6.49512	0.54359
			4.62236	1.65342
			2.38138	0.400961
			2.07664	0.166792
			9.7287	1.03649
			0.673254	4.70941
			2.55533	1.24855
			1.38604	0.718698
			1.57366	1.78543
			0.945414	0.523092
			1.17844	6.3159
			4.53746	4.41878
			0.438311	0.539642
			3.06235	0.908052
[truncated: 1,897 more rows]

## Sheet: KP TRANSPLANT WITH CD11B BLOCK
	KP ISO 2			KP ISO 1			KP ISO 3				wt iso 1			wt iso 1
	0.00562938	0.337763		0.00271	0.1626		0.0279486	1.67691			0.0184827	1.10896		0.0377733	2.2664
		X 60			X 60			X 60				X 60			X 60
	0.00482	0.2892		0.00449	0.2694		0.0368	2.208			0.0276	1.656		0.0426	2.556
	0.0025	0.15		0.0021	0.126		9.82E-04	0.05892			0.00496	0.2976		0.131	7.86
	0.00151	0.0906		0.00154	0.0924		0.0784	4.704			0.0358	2.148		0.00147	0.0882
	0.00276	0.1656					0.0274	1.644			0.0138	0.828		0.00259	0.1554
	0.00407	0.2442					0.02	1.2			0.0118	0.708		4.34E-04	0.02604
	0.0083	0.498					0.0258	1.548			0.0245	1.47		0.00928	0.5568
	0.00429	0.2574					0.0442	2.652			0.0214	1.284		0.0397	2.382
	0.0146	0.876					0.0146	0.876			0.00834	0.5004
	0.00452	0.2712					0.0445	2.67			0.0136	0.816
	0.00517	0.3102					0.0352	2.112			0.0316	1.896
	0.00823	0.4938					0.0081	0.486			0.00991	0.5946
	0.00594	0.3564					0.0152	0.912
	0.00593	0.3558					0.0118	0.708
	0.00611	0.3666					0.00538	0.3228
	0.0059	0.354					0.0239	1.434
	0.00542	0.3252
