# Supplementary material for: Uridine phosphorylase-1 supports metastasis by altering immune and extracellular matrix landscapes
Source: EMBO Rep. 2025 Jul 23;26(17):4248–82. doi: 10.1038/s44319-025-00520-7 (PMC12420820; doi:10.1038/s44319-025-00520-7)
Supplement: Supplementary file 5 — Source data Fig. 3 [file 44319_2025_520_MOESM5_ESM.zip › EMBOR-2024-59902V3_Figure 3/EMBOR-2024-59902_Source Data Figure 3B.xlsx]

## Sheet: Sheet1
Individual neutrophil speeds					Average per experiment
Vehicle	Transplant Vehicle	Transplant BAU			Vehicle	Transplant Vehicle	Transplant BAU
1.344	1.194	4.65			2.36966	1.45807	2.86189
0.786	0.702	1.02			2.20495	1	2.74114
0.5436	1.236	4.56			1.68429	0.1626	3.362
0.4218	1.98	0.4416			2.8233	0.337763	4.62229
0.654	0.4962	2.334			3.7673	1.67691
0.3192	1.554	1.122			2.0664
7.8	0.4614	5.874			1.10896
0.27	0.996	0.954			2.2664
2.694	0.75	2.244
14.28	0.4146	0.3342
0.792	1.14	4.11
1.662	0.924	1.77
1.296	0.3756	6.84
1.392	1.584	1.026
4.584	0.2994	1.482
15.3	0.912	1.332
1.14	3.816	4.302
0.5244	0.888	1.854
0.732	2.376	2.226
0.978	0.96	4.806
0.894	2.358	7.5
4.902	0.1806	1.56
8.16	0.762	0.5436
3.168	0.4476	4.77
0.978	0.4926	10.8
1.65	1.746	0.888
0.87	0.1494	2.712
2.064	2.106	1.77
2.286	0.1638	1.026
4.218	0.99	0.5178
0.63	0.36	6.54
1.812	0.5472	1.17
1.002	1.98	7.68
4.278	0.966	1.686
2.076	3.792	1.71
3.42	0.4602	5.586
1.038	1.62	2.88
1.032	0.696	2.478
0.1578	0.978	2.088
4.71	0.372	6.3
3.402	0.786	2.544
0.4308	0.714	1.35
0.5034	0.834	2.784
1.536	6.24	1.554
3.882	0.3036	4.458
2.628	0.5676	1.788
3.996	0.5862	1.152
0.912	0.3792	1.242
0.99	0.948	1.542
0.648	0.768	1.134
2.442	0.5622	2.67
5.448	0.4728	0.5658
1.56	4.038	3.324
0.2724	0.846	0.678
0.672	1.362	5.142
0.2886	1.902	0.828
0.924	1.374	0.3684
4.368	0.5586	2.082
2.538	1.542	11.82
0.93	0.63	1.2
0.162	0.4152
0.696	0.906	3.642
1.992	1.128	2.652
0.4386	1.278	1.152
1.104	1.068	3.192
6.06	1.056	2.928
3.18	0.936	1.746
1.836	0.906	1.59
0.99	0.726	2.916
1.08	0.12	0.936
1.716	2.91	1.764
0.69	0.636	4.962
0.3306	0.2706	1.038
11.22	1.782	4.392
2.322	1.83	0.5484
0.2874	2.778	0.441
1.566	0.4896	0.798
0.3582	0.804	13.8
0.696	0.786	1.494
0.768	2.862	0.2556
1.944	0.852	4.794
4.338	0.21	5.496
1.248	1.638	0.5532
11.16	0.72	1.956
1.956	2.874
1.392	0.1602	2.022
1.11	0.672	1.338
0.4806	0.654	0.816
1.734	4.782	7.08
0.75	0.606	12
2.22	1.608	2.184
5.67	1.206	0.3504
3.144	1.26	11.64
1.056	0.5376	0.2976
1.134	9.72	0.3372
0.5664	0.27	1.068
1.11	1.248	2.622
6.36	4.77	0.3648
2.592	0.4356	0.594
4.278	0.996	4.212
	0.96	4.356
0.648	1.416	9.42
0.1944	0.294	1.632
3.156	7.98	1.722
1.302	0.2124	2.976
1.32	1.386	7.98
0.612	0.5868	2.16
0.99	0.804	1.038
1.71	1.068	2.478
6.78	1.164
3.222	0.852	1.35
4.32	1.116	3.696
	0.3912	6.3
1.278	3.228	1.266
1.398	1.458	1.74
1.548	1.698	1.308
1.746	0.3948	1.476
3.084	2.376	0.822
1.272	0.4458	3.24
1.464	4.08	4.296
	0.654	0.702
0.5982	1.566	1.356
0.846	2.346	30.24
6.9	1.05	6.96
6.96	1.23	1.314
4.872	7.08	1.656
0.72	1.836	1.536
0.4662	10.26	1.476
1.224	0.441	0.936
	2.628	17.16
1.974		1.458
3.264	1.38	19.08
3.804	3.906	3.468
0.5904	0.972	1.908
9	0.339	1.44
5.238	0.3594	1.2
3.012	1.524	1.782
1.686	0.1902	4.128
5.136	0.1056	0.876
0.906	0.189	2.58
0.2028	0.798	1.086
8.22	0.4176	25.98
5.112	2.754	1.524
0.78	10.02	1.818
3.072	0.1038
1.92	0.207
0.1776	16.74
1.104	2.694
16.38	1.056
	2.244
5.934	0.1356
0.912	1.212
0.5892	8.58
1.926	1.428
1.848	0.66
1.41	4.746
2.388	0.4554
1.524	0.4218
	0.642
1.656	1.2
0.2976	5.088
2.148	2.136
0.828	0.4086
0.708	0.2664
1.47	1.662
1.284	0.3834
0.5004	0.81
0.816	4.158
1.896	0.3042
0.5946	0.792
	11.58
2.556	0.2424
7.86	0.4464
0.0882	0.2622
0.1554	0.399
0.02604	0.5274
0.5568	0.1446
2.382	0.1758
	0.2892
	0.15
	0.0906
	0.1656
	0.2442
	0.498
	0.2574
	0.876
	0.2712
	0.3102
	0.4938
	0.3564
	0.3558
	0.3666
	0.354
	0.3252
	0.2694
	0.126
	0.0924
	2.208
	0.05892
	4.704
	1.644
	1.2
	1.548
	2.652
	0.876
	2.67
	2.112
	0.486
	0.912
	0.708
	0.3228
	1.434
