# Supplementary material for: Uridine phosphorylase-1 supports metastasis by altering immune and extracellular matrix landscapes
Source: EMBO Rep. 2025 Jul 23;26(17):4248–82. doi: 10.1038/s44319-025-00520-7 (PMC12420820; doi:10.1038/s44319-025-00520-7)
Supplement: Supplementary file 5 — Source data Fig. 3 [file 44319_2025_520_MOESM5_ESM.zip › EMBOR-2024-59902V3_Figure 3/EMBOR-2024-59902_Source Data Figure 3C.xlsx]

## Sheet: Sheet1
Vehicle	BAU
1.20058	1.05578
1.09269	0.927975
1.19527	0.904519
	0.935571
	1.04854
