# Supplementary material for: Uridine phosphorylase-1 supports metastasis by altering immune and extracellular matrix landscapes
Source: EMBO Rep. 2025 Jul 23;26(17):4248–82. doi: 10.1038/s44319-025-00520-7 (PMC12420820; doi:10.1038/s44319-025-00520-7)
Supplement: Supplementary file 6 — Source data Fig. 4 [file 44319_2025_520_MOESM6_ESM.zip › EMBOR-2024-59902V3_Figure 4/EMBOR-2024-59902_Source Data Figure 4A.xlsx]

## Sheet: Sheet1
Veh	Veh	BAU
4.05043	7.07141	18.9712	Lung CD8+ T cells (number/g x105)
5.95067	1.04671	11.7211
5.99505	5.2652	13.0389
3.30677
