# Supplementary material for: Uridine phosphorylase-1 supports metastasis by altering immune and extracellular matrix landscapes
Source: EMBO Rep. 2025 Jul 23;26(17):4248–82. doi: 10.1038/s44319-025-00520-7 (PMC12420820; doi:10.1038/s44319-025-00520-7)
Supplement: Supplementary file 6 — Source data Fig. 4 [file 44319_2025_520_MOESM6_ESM.zip › EMBOR-2024-59902V3_Figure 4/EMBOR-2024-59902_Source Data Figure 4B.xlsx]

## Sheet: Sheet1
Upp1+/+	Upp1+/+	Upp1-/-	Upp1-/-
0.707884	0.663999	0.350315	0.759943	Lung CD8+ T cells (number/g x105)
0.640979	0.62764	0.295216	0.632183
0.755494	0.655696	0.527167	0.799483
0.663207	0.610768	0.80886	1.88363
0.772195	0.433705	1.40277	0.62911
	0.529489	4.8253	1.39508
	1.14039	3.60948	2.35095
	0.938681		0.927917
	1.16979		1.18537
	0.688705		0.89117
			5.3392
			0.9385
			3.42605
