# Supplementary material for: Uridine phosphorylase-1 supports metastasis by altering immune and extracellular matrix landscapes
Source: EMBO Rep. 2025 Jul 23;26(17):4248–82. doi: 10.1038/s44319-025-00520-7 (PMC12420820; doi:10.1038/s44319-025-00520-7)
Supplement: Supplementary file 6 — Source data Fig. 4 [file 44319_2025_520_MOESM6_ESM.zip › EMBOR-2024-59902V3_Figure 4/EMBOR-2024-59902_Source Data Figure 4C.xlsx]

## Sheet: Sheet1
Upp1+/+	Upp1-/-	Upp1+/+	Upp1-/-
1.78588	2.08385	2.84677	3.70494	Lung IL-2+ CD8+ T cells (x103 cells)
0.993815	0.313175	2.06078	6.18692
1.65347	1.69448	0.488421	4.16772
