# Supplementary material for: Uridine phosphorylase-1 supports metastasis by altering immune and extracellular matrix landscapes
Source: EMBO Rep. 2025 Jul 23;26(17):4248–82. doi: 10.1038/s44319-025-00520-7 (PMC12420820; doi:10.1038/s44319-025-00520-7)
Supplement: Supplementary file 6 — Source data Fig. 4 [file 44319_2025_520_MOESM6_ESM.zip › EMBOR-2024-59902V3_Figure 4/EMBOR-2024-59902_Source Data Figure 4F.xlsx]

## Sheet: Sheet1
Upp1+/+	Upp1-/-
8.63561	10.6474	Number of CD8+ T cells x103
4.16634	15.6965
9.56242	10.7811
9.76329	9.00938
6.02897
6.48016
