# Supplementary material for: Uridine phosphorylase-1 supports metastasis by altering immune and extracellular matrix landscapes
Source: EMBO Rep. 2025 Jul 23;26(17):4248–82. doi: 10.1038/s44319-025-00520-7 (PMC12420820; doi:10.1038/s44319-025-00520-7)
Supplement: Supplementary file 7 — Source data Fig. 5 [file 44319_2025_520_MOESM7_ESM.zip › EMBOR-2024-59902V3_Figure 5/EMBOR-2024-59902_Source Data Figure 5B.xlsx]

## Sheet: Sheet1
Upp1+/+	Upp1-/-
0.929282	1.46915
0.770988	0.314589
1.99577	0.621775
1.21572	0.68273
1.80126	0.987219
0.955731	0.433949
1.38101	0.639914
1.14889	0.652034
