# Supplementary material for: Uridine phosphorylase-1 supports metastasis by altering immune and extracellular matrix landscapes
Source: EMBO Rep. 2025 Jul 23;26(17):4248–82. doi: 10.1038/s44319-025-00520-7 (PMC12420820; doi:10.1038/s44319-025-00520-7)
Supplement: Supplementary file 7 — Source data Fig. 5 [file 44319_2025_520_MOESM7_ESM.zip › EMBOR-2024-59902V3_Figure 5/EMBOR-2024-59902_Source Data Figure 5C.xlsx]

## Sheet: Sheet1
0	10	30	µM uracil
1	0.924465	1.23489
1	0.995492	1.10737
1	1.00728	1.08069
