# Supplementary material for: Uridine phosphorylase-1 supports metastasis by altering immune and extracellular matrix landscapes
Source: EMBO Rep. 2025 Jul 23;26(17):4248–82. doi: 10.1038/s44319-025-00520-7 (PMC12420820; doi:10.1038/s44319-025-00520-7)
Supplement: Supplementary file 7 — Source data Fig. 5 [file 44319_2025_520_MOESM7_ESM.zip › EMBOR-2024-59902V3_Figure 5/EMBOR-2024-59902_Source Data Figure 5D.xlsx]

## Sheet: Sheet1
	0			10			30			µM Uracil
	Mean	Std Dev	N of cells	Mean	Std Dev	N of cells	Mean	Std Dev	N of cells
Exp1	34.374	8.10782	60	40.2172	9.57046	60	45.1784	10.258	60
Exp2	34.7078	7.11931	60	47.6733	14.5822	60	53.8384	13.9147	60
Exp3	39.6217	12.8967	60	49.6872	11.1175	60	56.4295	14.2433	60
