# Supplementary material for: Uridine phosphorylase-1 supports metastasis by altering immune and extracellular matrix landscapes
Source: EMBO Rep. 2025 Jul 23;26(17):4248–82. doi: 10.1038/s44319-025-00520-7 (PMC12420820; doi:10.1038/s44319-025-00520-7)
Supplement: Supplementary file 7 — Source data Fig. 5 [file 44319_2025_520_MOESM7_ESM.zip › EMBOR-2024-59902V3_Figure 5/EMBOR-2024-59902_Source Data Figure 5E.xlsx]

## Sheet: Sheet1
	10uM			30uM			µM Uracil
Time (mins)	Exp1	Exp2	Exp3	Exp1	Exp2	Exp3
0	0	0	0	0	0	0
4	3.55	8.87	3.43	13.24	25.56	14.46
8	7.52	-8.87	-0.96	33.45	33.16	27.25
15	21.19	5.81	12.86	45.62	46.11	37.9
30	49.62	37.92	51.61	68.18	67.88	60.73
