# Supplementary material for: Uridine phosphorylase-1 supports metastasis by altering immune and extracellular matrix landscapes
Source: EMBO Rep. 2025 Jul 23;26(17):4248–82. doi: 10.1038/s44319-025-00520-7 (PMC12420820; doi:10.1038/s44319-025-00520-7)
Supplement: Supplementary file 8 — Source data Fig. 6 [file 44319_2025_520_MOESM8_ESM.zip › EMBOR-2024-59902V3_Figure 6/EMBOR-2024-59902_Source Data Figure 6A.xlsx]

## Sheet: Sheet1
Days	Upp1+/+	Upp1-/-
88	1
88	1
96	1
85	1
87	1
91	1
74	1
81	1
74	1
90	1
86	1
90	1
85	1
92	1
99	1
99	1
97	1
89	1
89	1
78	1
93		1
90		1
92		1
99		1
88		1
81		1
85		1
89		1
91		1
83		1
83		1
83		1
83		1
82		1
85		1
82		1
82		1
